# Supplementary material for: Decade-long protection of the mumps vaccine: Insights from a large-scale serological study
Source: PLoS Negl Trop Dis. 2025 Jun 3;19(6):e0013125. doi: 10.1371/journal.pntd.0013125 (PMC12165342; doi:10.1371/journal.pntd.0013125)
Supplement: S1 Data — (XLSX) [file pntd.0013125.s006.xlsx]

## Sheet: Sheet 1
Number	Anti_Mumps IgG	Year	District	Sex	Age	Age group	Negative or Positive	Vaccination	d1_gapmonths	d2_gapmonths	Vaccine_group
1	13.4023	2021	1	1	24.8	5	1	0	0	0	0
2	28.8108	2021	1	0	21.2	5	1	0	0	0	0
3	7.44571	2021	1	0	23.6	5	0	0	0	0	0
4	26.5564	2021	1	0	23.3	5	1	0	0	0	0
5	15.6567	2021	1	1	21.5	5	1	0	0	0	0
6	7.6939	2021	1	0	24.2	5	0	0	0	0	0
7	8.06618	2021	1	1	21.6	5	0	0	0	0	0
8	5.9152	2021	1	1	21.4	5	0	0	0	0	0
9	9.98966	2021	1	0	21.2	5	0	0	0	0	0
10	40.1655	2021	1	0	12	4	1	0	0	0	0
11	19.5863	2021	1	1	22	5	1	0	0	0	0
12	26.2461	2021	1	1	22.7	5	1	0	0	0	0
13	14.4157	2021	1	1	24.5	5	1	0	0	0	0
14	7.36298	2021	1	0	11.2	4	0	1	0	0	0
15	19.5243	2021	1	1	17.2	4	1	1	180	0	C
16	30.6722	2021	1	1	20	5	1	0	0	0	0
17	5.81179	2021	1	1	21.2	5	0	0	0	0	0
18	15.8428	2021	1	1	19.5	5	1	0	0	0	0
19	16.1324	2021	1	1	20.1	5	1	0	0	0	0
20	12.0786	2021	1	1	19.6	5	1	0	0	0	0
21	52.0579	2021	1	1	22.5	5	1	0	0	0	0
22	40.8893	2021	1	0	22	5	1	0	0	0	0
23	7.03206	2021	1	0	20.5	5	0	0	0	0	0
24	46.0186	2021	1	0	21.6	5	1	0	0	0	0
25	4.71562	2021	1	0	20.8	5	0	0	0	0	0
26	32.5957	2021	1	1	21.1	5	1	0	0	0	0
27	32.7198	2021	1	1	18.3	5	1	0	0	0	0
28	37.2906	2021	1	0	22.4	5	1	0	0	0	0
29	13.03	2021	1	0	20.1	5	1	0	0	0	0
30	5.85315	2021	1	0	24.5	5	0	0	0	0	0
31	5.66701	2021	1	1	16.8	4	0	0	0	0	0
32	10.5274	2021	1	1	23.5	5	0	0	0	0	0
33	46.2461	2021	1	1	19.3	5	1	0	0	0	0
34	26.908	2021	1	0	17.8	4	1	0	0	0	0
35	34.9121	2021	1	0	18.8	5	1	0	0	0	0
36	5.14995	2021	1	1	19.4	5	0	0	0	0	0
37	40.4757	2021	1	0	17.4	4	1	0	0	0	0
38	10.9411	2021	1	1	20.2	5	0	0	0	0	0
39	9.57601	2021	1	0	20.2	5	0	0	0	0	0
40	19.5036	2021	1	0	21.8	5	1	0	0	0	0
41	40.6412	2021	1	0	21.7	5	1	0	0	0	0
42	19.8139	2021	1	0	23.4	5	1	0	0	0	0
43	15.0155	2021	1	1	22.4	5	1	0	0	0	0
44	25.9359	2021	1	1	19.6	5	1	0	0	0	0
45	4.38469	2021	1	0	16.5	4	0	0	0	0	0
46	48.5832	2021	1	0	19.8	5	1	0	0	0	0
47	7.92141	2021	1	0	21.7	5	0	0	0	0	0
48	4.21923	2021	1	0	17.9	4	0	0	0	0	0
49	31.3961	2021	1	0	21.2	5	1	0	0	0	0
50	19.938	2021	1	1	19.1	5	1	0	0	0	0
51	10.2172	2021	1	1	17.7	4	0	2	0	0	0
52	10.4654	2021	1	0	18.5	5	0	0	0	0	0
53	3.32989	2021	1	0	22	5	0	0	0	0	0
54	14.1262	2021	1	0	24.2	5	1	0	0	0	0
55	9.4726	2021	1	1	23	5	0	0	0	0	0
56	12.2441	2021	1	1	19.3	5	1	0	0	0	0
57	5.85315	2021	1	1	20.6	5	0	0	0	0	0
58	7.65253	2021	1	1	17.6	4	0	2	0	0	0
59	7.98345	2021	1	0	18.3	5	0	0	0	0	0
60	16.8976	2021	1	0	22.3	5	1	0	0	0	0
61	8.08687	2021	1	1	7.3	4	0	1	0	0	0
62	30.0517	2021	1	1	20.4	5	1	0	0	0	0
63	12.8232	2021	1	1	23.7	5	1	0	0	0	0
64	9.8242	2021	1	0	19.3	5	0	0	0	0	0
65	19.3588	2021	1	0	16.4	4	1	0	0	0	0
66	18.4074	2021	1	1	19.3	5	1	0	0	0	0
67	10.0931	2021	1	0	20.2	5	0	0	0	0	0
68	8.76939	2021	1	1	24.1	5	0	0	0	0	0
69	16.6701	2021	1	0	16.8	4	1	0	0	0	0
70	19.545	2021	1	0	21.3	5	1	0	0	0	0
71	40.5791	2021	1	1	13.8	4	1	2	0	7	0
72	3.59876	2021	1	0	24.4	5	0	0	0	0	0
73	6.32885	2021	1	1	20.4	5	0	0	0	0	0
74	5.64633	2021	1	0	22.3	5	0	0	0	0	0
75	10.8376	2021	1	1	20.8	5	0	0	0	0	0
76	5.95657	2021	1	0	16.2	4	0	1	0	0	0
77	12.8852	2021	1	1	23.8	5	1	0	0	0	0
78	16.6287	2021	1	1	24.4	5	1	0	0	0	0
79	21.9028	2021	1	1	14	4	1	0	0	0	0
80	23.1437	2021	1	1	18.5	5	1	0	0	0	0
81	21.5926	2021	1	0	22.7	5	1	0	0	0	0
82	20.0414	2021	1	0	21.1	5	1	0	0	0	0
83	38.3454	2021	1	0	23.9	5	1	0	0	0	0
84	17.2285	2021	1	0	20.8	5	1	0	0	0	0
85	2.39917	2021	1	0	24	5	0	0	0	0	0
86	5.39814	2021	1	1	24.2	5	0	0	0	0	0
87	20.91	2021	1	0	18.3	5	1	0	0	0	0
88	7.5698	2021	1	1	22.2	5	0	0	0	0	0
89	13.3609	2021	1	1	16.5	4	1	0	0	0	0
90	28.9969	2021	1	0	20.2	5	1	0	0	0	0
91	52.5528	2021	1	1	20.9	5	1	0	0	0	0
92	14.5634	2021	1	0	22.8	5	1	0	0	0	0
93	48.3918	2021	1	1	17.8	4	1	0	0	0	0
94	64.5497	2021	1	0	22.3	5	1	0	0	0	0
95	81.0114	2021	1	1	20.4	5	1	0	0	0	0
96	23.9848	2021	1	1	18.9	5	1	0	0	0	0
97	22.0774	2021	1	1	18.8	5	1	0	0	0	0
98	54.5573	2021	1	1	19.5	5	1	0	0	0	0
99	42.9248	2021	1	1	18.5	5	1	0	0	0	0
100	48.0577	2021	1	1	20.2	5	1	0	0	0	0
101	41.4973	2021	1	0	20.2	5	1	0	0	0	0
102	46.6606	2021	1	0	21.3	5	1	0	0	0	0
103	11.3349	2021	1	1	21.7	5	1	0	0	0	0
104	70.2597	2021	1	1	19.8	5	1	0	0	0	0
105	54.0714	2021	1	0	22.3	5	1	0	0	0	0
106	32.2035	2021	1	1	23.3	5	1	0	0	0	0
107	13.5308	2021	1	1	17	4	1	0	0	0	0
108	15.2012	2021	1	1	20.2	5	1	0	0	0	0
109	11.101	2021	1	1	19.8	5	1	0	0	0	0
110	9.41838	2021	1	1	20.3	5	0	0	0	0	0
111	45.8405	2021	1	1	19.2	5	1	0	0	0	0
112	58.4753	2021	1	1	18.8	5	1	0	0	0	0
113	17.221	2021	1	1	16.1	4	1	0	0	0	0
114	38.5209	2021	1	1	19.1	5	1	0	0	0	0
115	93.555	2021	1	0	19.6	5	1	0	0	0	0
116	22.8185	2021	1	0	22.7	5	1	0	0	0	0
117	46.1443	2021	1	1	20.2	5	1	0	0	0	0
118	74.0866	2021	1	1	23.4	5	1	0	0	0	0
119	1.78891	2021	1	1	18.1	5	0	0	0	0	0
120	42.2263	2021	1	1	22.7	5	1	0	0	0	0
121	34.694	2021	1	0	19.3	5	1	0	0	0	0
122	45.5672	2021	1	1	24	5	1	0	0	0	0
123	56.8352	2021	1	1	19.3	5	1	0	0	0	0
124	40.6773	2021	1	1	19.9	5	1	0	0	0	0
125	29.7373	2021	1	1	19.3	5	1	0	0	0	0
126	61.6644	2021	1	0	22.4	5	1	0	0	0	0
127	48.574	2021	1	0	21.9	5	1	0	0	0	0
128	16.8443	2021	1	1	22	5	1	0	0	0	0
129	44.8383	2021	1	1	24.3	5	1	0	0	0	0
130	30.2597	2021	1	0	22.5	5	1	0	0	0	0
131	22.5998	2021	1	1	21.5	5	1	0	0	0	0
132	19.7084	2021	1	1	20.1	5	1	0	0	0	0
133	39.2802	2021	1	0	20.4	5	1	0	0	0	0
134	21.4093	2021	1	1	20	5	1	0	0	0	0
135	19.019	2021	1	1	19.7	5	1	0	0	0	0
136	21.4579	2021	1	0	19.5	5	1	0	0	0	0
137	33.874	2021	1	0	19.4	5	1	0	0	0	0
138	23.5991	2021	1	1	20.1	5	1	0	0	0	0
139	13.1511	2021	1	0	18.1	5	1	0	0	0	0
140	59.4472	2021	1	1	23.3	5	1	0	0	0	0
141	32.7502	2021	1	0	24.3	5	1	0	0	0	0
142	68.3462	2021	1	0	20.7	5	1	0	0	0	0
143	17.8891	2021	1	1	22	5	1	0	0	0	0
144	34.7547	2021	1	0	18.6	5	1	0	0	0	0
145	21.9408	2021	1	0	16.6	4	1	0	0	0	0
146	40.2825	2021	1	0	17.9	4	1	0	0	0	0
147	18.1898	2021	1	0	17.9	4	1	0	0	0	0
148	27.6203	2021	1	1	23.1	5	1	0	0	0	0
149	50.7304	2021	1	1	19.9	5	1	0	0	0	0
150	31.4442	2021	1	1	19.8	5	1	0	0	0	0
151	23.5839	2021	1	0	21.7	5	1	0	0	0	0
152	12.5528	2021	1	0	18	5	1	0	0	0	0
153	28.5953	2021	1	0	22.2	5	1	0	0	0	0
154	35.4533	2021	1	1	24	5	1	0	0	0	0
155	22.3235	2021	1	0	18	5	1	0	0	0	0
156	38.5816	2021	1	1	23.3	5	1	0	0	0	0
157	16.3007	2021	1	0	23.8	5	1	0	0	0	0
158	10.2111	2021	1	0	23.3	5	0	0	0	0	0
159	13.7525	2021	1	1	16.2	4	1	0	0	0	0
160	14.1352	2021	1	0	24.6	5	1	0	0	0	0
161	20.656	2021	1	1	16.9	4	1	0	0	0	0
162	51.2164	2021	1	0	23.6	5	1	0	0	0	0
163	9.62491	2021	1	0	23.8	5	0	0	0	0	0
164	44.5649	2021	1	1	23.5	5	1	0	0	0	0
165	25.3364	2021	1	1	24.2	5	1	0	0	0	0
166	40.4039	2021	1	1	20.3	5	1	0	0	0	0
167	24.6226	2021	1	1	21.2	5	1	0	0	0	0
168	46.5087	2021	1	1	23.7	5	1	0	0	0	0
169	36.9719	2021	1	0	21.5	5	1	0	0	0	0
170	32.1731	2021	1	1	22.2	5	1	0	0	0	0
171	48.1792	2021	1	0	21.3	5	1	0	0	0	0
172	26.4753	2021	1	0	22.3	5	1	0	0	0	0
173	51.3683	2021	1	0	19	5	1	0	0	0	0
174	31.3531	2021	1	1	22.3	5	1	0	0	0	0
175	11.4047	2021	1	0	21	5	1	0	0	0	0
176	64.1245	2021	1	0	17.8	4	1	0	0	0	0
177	36.5771	2021	1	0	18	5	1	0	0	0	0
178	39.1891	2021	1	0	16.9	4	1	1	43	0	A
179	28.8049	2021	1	0	21.8	5	1	0	0	0	0
180	10.0896	2021	1	0	20.8	5	0	0	0	0	0
181	30.3672	2021	1	0	18.3	5	1	0	0	0	0
182	42.7777	2021	1	0	19.3	5	1	0	0	0	0
183	27.8722	2021	1	0	22.7	5	1	0	0	0	0
184	19.2746	2021	1	1	7.3	4	1	1	69	0	B
185	6.61871	2021	1	1	18.1	5	0	0	0	0	0
186	3.17404	2021	1	0	18	5	0	0	0	0	0
187	15.832	2021	1	1	19.9	5	1	0	0	0	0
188	14.2103	2021	1	1	18.5	5	1	0	0	0	0
189	41.0855	2021	1	0	16.5	4	1	0	0	0	0
190	12.0835	2021	1	1	20.9	5	1	0	0	0	0
191	15.0513	2021	1	0	21.4	5	1	0	0	0	0
192	5.46177	2021	1	1	21.4	5	0	0	0	0	0
193	20.17	2021	1	0	24.6	5	1	0	0	0	0
194	36.1459	2021	1	1	17.6	4	1	0	0	0	0
195	10.2867	2021	1	1	23.8	5	0	0	0	0	0
196	5.61268	2021	1	0	20.7	5	0	0	0	0	0
197	43.1117	2021	1	0	21.8	5	1	0	0	0	0
198	19.7213	2021	1	0	19.3	5	1	0	0	0	0
199	16.8682	2021	1	1	23.1	5	1	0	0	0	0
200	38.0976	2021	1	0	15.1	4	1	0	0	0	0
201	28.162	2021	1	1	56.9	6	1	0	0	0	0
202	4.82596	2021	1	0	24.1	5	0	0	0	0	0
203	15.7475	2021	1	0	34.3	5	1	0	0	0	0
204	21.168	2021	1	0	50	6	1	0	0	0	0
205	6.87022	2021	1	0	46.3	6	0	0	0	0	0
206	19.993	2021	1	1	29.9	5	1	0	0	0	0
207	17.1217	2021	1	0	35.5	5	1	0	0	0	0
208	17.2746	2021	1	0	31.4	5	1	0	0	0	0
209	23.1861	2021	1	0	51.4	6	1	0	0	0	0
210	30.5161	2021	1	1	56.4	6	1	0	0	0	0
211	6.38531	2021	1	1	47.6	6	0	0	0	0	0
212	9.3169	2021	1	0	39.5	5	0	0	0	0	0
213	21.836	2021	1	0	25.5	5	1	0	0	0	0
214	24.8602	2021	1	0	36.5	5	1	0	0	0	0
215	15.6529	2021	1	0	27.4	5	1	0	0	0	0
216	10.3994	2021	1	1	36.8	5	0	0	0	0	0
217	22.2404	2021	1	0	29.3	5	1	0	0	0	0
218	19.494	2021	1	1	24.7	5	1	0	0	0	0
219	16.9326	2021	1	0	36.6	5	1	0	0	0	0
220	15.8179	2021	1	0	48.8	6	1	0	0	0	0
221	12.0795	2021	1	0	57.6	6	1	0	0	0	0
222	14.0292	2021	1	1	38	5	1	0	0	0	0
223	39.2565	2021	1	0	48.7	6	1	0	0	0	0
224	34.2203	2021	1	0	38.7	5	1	0	0	0	0
225	19.0835	2021	1	1	59.8	6	1	0	0	0	0
226	12.0915	2021	1	1	31.6	5	1	0	0	0	0
227	15.7877	2021	1	0	45	6	1	0	0	0	0
228	14.7696	2021	1	0	31	5	1	0	0	0	0
229	14.6087	2021	1	0	37	5	1	0	0	0	0
230	22.9487	2021	1	1	42	6	1	0	0	0	0
231	41.3652	2021	1	1	25.2	5	1	0	0	0	0
232	36.5382	2021	1	1	37.5	5	1	0	0	0	0
233	1.15996	2021	1	0	30.7	5	0	0	0	0	0
234	7.53219	2021	1	0	30.8	5	0	0	0	0	0
235	15.4376	2021	1	0	25.9	5	1	0	0	0	0
236	13.5825	2021	1	1	40.5	6	1	0	0	0	0
237	38.9085	2021	1	1	39.1	5	1	0	0	0	0
238	21.8139	2021	1	0	28.3	5	1	0	0	0	0
239	13.1298	2021	1	1	50.6	6	1	0	0	0	0
240	33.3712	2021	1	0	36.7	5	1	0	0	0	0
241	7.29477	2021	1	0	32.9	5	0	0	0	0	0
242	23.9105	2021	1	0	30.8	5	1	0	0	0	0
243	23.1398	2021	1	1	29	5	1	0	0	0	0
244	8.44366	2021	1	1	31.8	5	0	0	0	0	0
245	35.1036	2021	1	1	35.7	5	1	0	0	0	0
246	14.4859	2021	1	1	43.6	6	1	0	0	0	0
247	7.76157	2021	1	0	55.1	6	0	0	0	0	0
248	26.2364	2021	1	0	29.8	5	1	0	0	0	0
249	15.8903	2021	1	1	55.1	6	1	0	0	0	0
250	27.1781	2021	1	1	30.8	5	1	0	0	0	0
251	6.36117	2021	1	0	46.5	6	0	0	0	0	0
252	24.2746	2021	1	1	47.3	6	1	0	0	0	0
253	22.0433	2021	1	1	37.9	5	1	0	0	0	0
254	23.4437	2021	1	0	31.3	5	1	0	0	0	0
255	20.2968	2021	1	0	52.3	6	1	0	0	0	0
256	8.53622	2021	1	1	40	6	0	0	0	0	0
257	22.0292	2021	1	0	33.3	5	1	0	0	0	0
258	6.97082	2021	1	1	52.4	6	0	0	0	0	0
259	13.9145	2021	1	1	45	6	1	0	0	0	0
260	20.4557	2021	1	1	49.6	6	1	0	0	0	0
261	28.0312	2021	1	0	50	6	1	0	0	0	0
262	6.97284	2021	1	0	34.5	5	0	0	0	0	0
263	20.4577	2021	1	1	34.4	5	1	0	0	0	0
264	5.0674	2021	1	1	33.7	5	0	0	0	0	0
265	4.12575	2021	1	1	37.7	5	0	0	0	0	0
266	7.07948	2021	1	1	32.1	5	0	0	0	0	0
267	21.0855	2021	1	0	49.4	6	1	0	0	0	0
268	36.9165	2021	1	0	25.9	5	1	0	0	0	0
269	12.5282	2021	1	0	39.9	5	1	0	0	0	0
270	17.3109	2021	1	1	24.7	5	1	0	0	0	0
271	45.2878	2021	1	0	33.7	5	1	0	0	0	0
272	16.7331	2021	1	0	39.8	5	1	0	0	0	0
273	22.6807	2021	1	0	47.4	6	1	0	0	0	0
274	15.3603	2021	1	1	29.8	5	1	0	0	0	0
275	19.6237	2021	1	1	26.3	5	1	0	0	0	0
276	17.9162	2021	1	0	58.4	6	1	0	0	0	0
277	33.0622	2021	1	1	43.7	6	1	0	0	0	0
278	12.3225	2021	1	1	28.2	5	1	0	0	0	0
279	8.94159	2021	1	0	48.6	6	0	0	0	0	0
280	11.2822	2021	1	1	26.5	5	1	0	0	0	0
281	12.7361	2021	1	1	39.7	5	1	0	0	0	0
282	21.4208	2021	1	1	37.7	5	1	0	0	0	0
283	31.8109	2021	1	0	58.7	6	1	0	0	0	0
284	41.7683	2021	1	1	33.8	5	1	0	0	0	0
285	3.48433	2021	1	1	29.5	5	0	0	0	0	0
286	15.0746	2021	1	1	33.5	5	1	0	0	0	0
287	13.4097	2021	1	1	50.6	6	1	0	0	0	0
288	18.7753	2021	1	1	35.7	5	1	0	0	0	0
289	16.6308	2021	1	0	46.6	6	1	0	0	0	0
290	5.18973	2021	1	0	42.3	6	0	0	0	0	0
291	18.285	2021	1	1	31.5	5	1	0	0	0	0
292	7.98444	2021	1	0	26.9	5	0	0	0	0	0
293	13.5952	2021	1	0	52.6	6	1	0	0	0	0
294	24.0066	2021	1	1	39.6	5	1	0	0	0	0
295	14.8359	2021	1	1	56.5	6	1	0	0	0	0
296	5.19399	2021	1	1	33.8	5	0	0	0	0	0
297	43.8318	2021	1	0	50.1	6	1	0	0	0	0
298	21.9431	2021	1	0	40.2	6	1	0	0	0	0
299	42.6657	2021	1	1	45.3	6	1	0	0	0	0
300	9.11213	2021	1	1	39.8	5	0	0	0	0	0
301	16.424	2021	1	0	33.9	5	1	0	0	0	0
302	34.4244	2021	1	0	56.1	6	1	0	0	0	0
303	35.9124	2021	1	0	29.4	5	1	0	0	0	0
304	35.1599	2021	1	1	46.8	6	1	0	0	0	0
305	24.3562	2021	1	1	34.9	5	1	0	0	0	0
306	11.4101	2021	1	1	42.8	6	1	0	0	0	0
307	21.9878	2021	1	1	45.2	6	1	0	0	0	0
308	16.7864	2021	1	1	57.6	6	1	0	0	0	0
309	25.4519	2021	1	0	47.6	6	1	0	0	0	0
310	40.9731	2021	1	0	30.1	5	1	0	0	0	0
311	17.8523	2021	1	0	27.5	5	1	0	0	0	0
312	14.838	2021	1	0	32.3	5	1	0	0	0	0
313	42.5975	2021	1	0	52.3	6	1	0	0	0	0
314	24.7271	2021	1	0	39.1	5	1	0	0	0	0
315	24.4926	2021	1	0	26.4	5	1	0	0	0	0
316	37.9311	2021	1	1	45.6	6	1	0	0	0	0
317	34.2113	2021	1	1	41.2	6	1	0	0	0	0
318	21.5786	2021	1	1	57	6	1	0	0	0	0
319	13.0964	2021	1	1	44.8	6	1	0	0	0	0
320	15.032	2021	1	0	47.9	6	1	0	0	0	0
321	23.9341	2021	1	1	47.6	6	1	0	0	0	0
322	28.803	2021	1	0	36.1	5	1	0	0	0	0
323	47.2703	2021	1	1	50.3	6	1	0	0	0	0
324	18.3873	2021	1	0	33.1	5	1	0	0	0	0
325	16.4837	2021	1	1	47.8	6	1	0	0	0	0
326	8.51311	2021	1	1	29.2	5	0	0	0	0	0
327	3.95331	2021	1	1	35.1	5	0	0	0	0	0
328	47.9503	2021	1	0	29.2	5	1	0	0	0	0
329	22.5037	2021	1	1	27.3	5	1	0	0	0	0
330	13.2754	2021	1	1	33.2	5	1	0	0	0	0
331	30.9667	2021	1	1	31.3	5	1	0	0	0	0
332	46.1575	2021	1	0	27.6	5	1	0	0	0	0
333	22.6657	2021	1	1	51.8	6	1	0	0	0	0
334	9.73247	2021	1	1	42.6	6	0	0	0	0	0
335	14.1921	2021	1	1	39.2	5	1	0	0	0	0
336	12.9727	2021	1	1	32	5	1	0	0	0	0
337	32.4973	2021	1	1	28.3	5	1	0	0	0	0
338	6.7395	2021	1	0	28.6	5	0	0	0	0	0
339	47.5602	2021	1	0	50.4	6	1	0	0	0	0
340	11.165	2021	1	0	29.1	5	1	0	0	0	0
341	8.01855	2021	1	0	36.1	5	0	0	0	0	0
342	50.4146	2021	1	0	43.9	6	1	0	0	0	0
343	25.2196	2021	1	0	34.7	5	1	0	0	0	0
344	24.9467	2021	1	0	30.1	5	1	0	0	0	0
345	6.57536	2021	1	1	31.9	5	0	0	0	0	0
346	31.0136	2021	1	0	32.6	5	1	0	0	0	0
347	14.5587	2021	1	1	27.8	5	1	0	0	0	0
348	26.7182	2021	1	0	26.5	5	1	0	0	0	0
349	11.6361	2021	1	1	33.7	5	1	0	0	0	0
350	11.877	2021	1	1	27.5	5	1	0	0	0	0
351	30.2377	2021	1	0	29.3	5	1	0	0	0	0
352	22.4654	2021	1	0	30.8	5	1	0	0	0	0
353	9.62162	2021	1	1	28.3	5	0	0	0	0	0
354	37.0827	2021	1	1	27	5	1	0	0	0	0
355	4.32637	2021	1	1	47.2	6	0	0	0	0	0
356	33.5525	2021	1	1	28.8	5	1	0	0	0	0
357	19.0077	2021	1	0	48.6	6	1	0	0	0	0
358	5.83564	2021	1	1	37.7	5	0	0	0	0	0
359	20.6704	2021	1	1	31.4	5	1	0	0	0	0
360	14.2475	2021	1	1	27.3	5	1	0	0	0	0
361	16.8276	2021	1	1	26.6	5	1	0	0	0	0
362	21.0914	2021	1	1	26.1	5	1	0	0	0	0
363	17.2558	2021	1	0	57.8	6	1	0	0	0	0
364	5.39387	2021	1	1	35.8	5	0	0	0	0	0
365	17.8101	2021	1	0	44.8	6	1	0	0	0	0
366	43.5477	2021	1	1	26.1	5	1	0	0	0	0
367	34.1965	2021	1	1	45.9	6	1	0	0	0	0
368	9.55457	2021	1	0	40.2	6	0	0	0	0	0
369	20.5715	2021	1	0	31.7	5	1	0	0	0	0
370	23.0178	2021	1	1	27	5	1	0	0	0	0
371	9.2495	2021	1	0	26.8	5	0	0	0	0	0
372	2.68834	2021	1	1	30.5	5	0	0	0	0	0
373	7.00516	2021	1	0	31.3	5	0	0	0	0	0
374	14.7078	2021	1	1	35	5	1	0	0	0	0
375	21.8877	2021	1	1	32	5	1	0	0	0	0
376	16.3506	2021	1	1	47.9	6	1	0	0	0	0
377	17.7084	2021	1	1	31.7	5	1	0	0	0	0
378	22.2787	2021	1	0	43.1	6	1	0	0	0	0
379	32.273	2021	1	0	32.6	5	1	0	0	0	0
380	35.1046	2021	1	0	26.3	5	1	0	0	0	0
381	14.2294	2021	1	1	40.5	6	1	0	0	0	0
382	33.7597	2021	1	1	36.3	5	1	0	0	0	0
383	7.5623	2021	1	1	53.3	6	0	0	0	0	0
384	17.5208	2021	1	0	29.8	5	1	0	0	0	0
385	13.7683	2021	1	0	34.9	5	1	0	0	0	0
386	6.96792	2021	1	0	26.4	5	0	0	0	0	0
387	22.452	2021	1	0	34.8	5	1	0	0	0	0
388	23.2784	2021	1	1	31.1	5	1	0	0	0	0
389	22.0854	2021	1	0	26.4	5	1	0	0	0	0
390	12.5179	2021	1	1	36.5	5	1	0	0	0	0
391	12.9461	2021	1	0	26	5	1	0	0	0	0
392	33.2913	2021	1	0	29.7	5	1	0	0	0	0
393	27.495	2021	1	0	27.7	5	1	0	0	0	0
394	15.7935	2021	1	0	29.3	5	1	0	0	0	0
395	33.4388	2021	1	1	28.1	5	1	0	0	0	0
396	39.1163	2021	1	1	46.4	6	1	0	0	0	0
397	26.6399	2021	1	1	29	5	1	0	0	0	0
398	12.0581	2021	1	1	26	5	1	0	0	0	0
399	14.5331	2021	1	0	33	5	1	0	0	0	0
400	31.9522	2021	1	1	40	6	1	0	0	0	0
401	40.0673	2021	1	1	88.1	7	1	0	0	0	0
402	22.4133	2021	1	0	70.7	7	1	0	0	0	0
403	16.1802	2021	1	0	77.3	7	1	0	0	0	0
404	37.9232	2021	1	1	87.7	7	1	0	0	0	0
405	12.2343	2021	1	0	71.1	7	1	0	0	0	0
406	35.4827	2021	1	1	65.9	7	1	0	0	0	0
407	15.5457	2021	1	1	76.7	7	1	0	0	0	0
408	10.4282	2021	1	0	67.3	7	0	0	0	0	0
409	24.3584	2021	1	1	72.3	7	1	0	0	0	0
410	25.6646	2021	1	0	61.6	7	1	0	0	0	0
411	42.7915	2021	1	1	63.8	7	1	0	0	0	0
412	12.4262	2021	1	0	72.1	7	1	0	0	0	0
413	11.1644	2021	1	0	66.7	7	1	0	0	0	0
414	11.7789	2021	1	0	61.9	7	1	0	0	0	0
415	34.155	2021	1	0	63.1	7	1	0	0	0	0
416	12.8616	2021	1	0	74.4	7	1	0	0	0	0
417	29.0905	2021	1	0	61.5	7	1	0	0	0	0
418	11.1014	2021	1	0	75.3	7	1	0	0	0	0
419	17.8516	2021	1	1	67.7	7	1	0	0	0	0
420	14.1421	2021	1	0	86	7	1	0	0	0	0
421	12.6597	2021	1	1	65	7	1	0	0	0	0
422	15.6259	2021	1	0	72	7	1	0	0	0	0
423	40.5571	2021	1	0	67	7	1	0	0	0	0
424	20.6631	2021	1	1	81.6	7	1	0	0	0	0
425	34.6462	2021	1	1	66	7	1	0	0	0	0
426	43.3028	2021	1	0	64	7	1	0	0	0	0
427	21.0656	2021	1	1	70.9	7	1	0	0	0	0
428	23.4102	2021	1	1	69.4	7	1	0	0	0	0
429	7.79003	2021	1	0	81.4	7	0	0	0	0	0
430	10.1934	2021	1	1	72.8	7	0	0	0	0	0
431	8.42309	2021	1	0	64.3	7	0	0	0	0	0
432	44.3268	2021	1	0	75.4	7	1	0	0	0	0
433	31.2575	2021	1	1	66.8	7	1	0	0	0	0
434	8.03208	2021	1	0	64.5	7	0	0	0	0	0
435	37.177	2021	1	0	73.9	7	1	0	0	0	0
436	15.0702	2021	1	1	63.8	7	1	0	0	0	0
437	22.4291	2021	1	0	65.3	7	1	0	0	0	0
438	20.6889	2021	1	1	70.8	7	1	0	0	0	0
439	13.1939	2021	1	0	84	7	1	0	0	0	0
440	11.5726	2021	1	0	66.8	7	1	0	0	0	0
441	36.7058	2021	1	0	70	7	1	0	0	0	0
442	19.4901	2021	1	0	61.1	7	1	0	0	0	0
443	11.7946	2021	1	1	62.2	7	1	0	0	0	0
444	28.6909	2021	1	0	83.2	7	1	0	0	0	0
445	7.89029	2021	1	1	68.3	7	0	0	0	0	0
446	12.7413	2021	1	1	63.3	7	1	0	0	0	0
447	33.4517	2021	1	1	67.9	7	1	0	0	0	0
448	19.3254	2021	1	0	82	7	1	0	0	0	0
449	10.3223	2021	1	0	69.2	7	0	0	0	0	0
450	17.8244	2021	1	0	87.9	7	1	0	0	0	0
451	12.4988	2021	1	1	83	7	1	0	0	0	0
452	26.6596	2021	1	0	85	7	1	0	0	0	0
453	22.9133	2021	1	0	76.8	7	1	0	0	0	0
454	18.0907	2021	1	0	84.8	7	1	0	0	0	0
455	39.3044	2021	1	0	64.5	7	1	0	0	0	0
456	52.706	2021	1	1	89.6	7	1	0	0	0	0
457	32.3514	2021	1	1	82.9	7	1	0	0	0	0
458	33.1131	2021	1	1	69.4	7	1	0	0	0	0
459	55.6081	2021	1	1	66	7	1	0	0	0	0
460	34.3794	2021	1	0	67.1	7	1	0	0	0	0
461	36.9468	2021	1	0	65.3	7	1	0	0	0	0
462	14.297	2021	1	1	70	7	1	0	0	0	0
463	28.6176	2021	1	0	79.1	7	1	0	0	0	0
464	15.8654	2021	1	0	81.9	7	1	0	0	0	0
465	13.8899	2021	1	0	93.3	7	1	0	0	0	0
466	23.5677	2021	1	1	81.6	7	1	0	0	0	0
467	23.1756	2021	1	0	63.2	7	1	0	0	0	0
468	26.3749	2021	1	0	62.8	7	1	0	0	0	0
469	14.0797	2021	1	1	64	7	1	0	0	0	0
470	18.8499	2021	1	1	70.8	7	1	0	0	0	0
471	14.6916	2021	1	0	69.8	7	1	0	0	0	0
472	38.4303	2021	1	1	76.8	7	1	0	0	0	0
473	43.1106	2021	1	1	61	7	1	0	0	0	0
474	18.3179	2021	1	1	73	7	1	0	0	0	0
475	32.9233	2021	1	1	62.3	7	1	0	0	0	0
476	41.4598	2021	1	1	60.6	7	1	0	0	0	0
477	41.0327	2021	1	0	62	7	1	0	0	0	0
478	36.3349	2021	1	0	76	7	1	0	0	0	0
479	28.5377	2021	1	1	86.8	7	1	0	0	0	0
480	46.3949	2021	1	0	69	7	1	0	0	0	0
481	18.0332	2021	1	0	59.9	6	1	0	0	0	0
482	34.3794	2021	1	0	67.9	7	1	0	0	0	0
483	17.1141	2021	1	1	65.7	7	1	0	0	0	0
484	6.21004	2021	1	0	63.3	7	0	0	0	0	0
485	9.02473	2021	1	1	81.3	7	0	0	0	0	0
486	30.0587	2021	1	0	68	7	1	0	0	0	0
487	20.1286	2021	1	1	71.2	7	1	0	0	0	0
488	26.9318	2021	1	0	69.3	7	1	0	0	0	0
489	16.1226	2021	1	1	64.7	7	1	0	0	0	0
490	18.5402	2021	1	1	64.1	7	1	0	0	0	0
491	14.3119	2021	1	1	65.3	7	1	0	0	0	0
492	24.1996	2021	1	0	64.6	7	1	0	0	0	0
493	47.3039	2021	1	0	65.3	7	1	0	0	0	0
494	30.9928	2021	1	1	68	7	1	0	0	0	0
495	44.207	2021	1	0	64.5	7	1	0	0	0	0
496	30.3084	2021	1	0	63.8	7	1	0	0	0	0
497	41.4898	2021	1	0	63.1	7	1	0	0	0	0
498	31.2075	2021	1	1	69.8	7	1	0	0	0	0
499	9.45929	2021	1	1	63.6	7	0	0	0	0	0
500	5.39585	2021	1	1	62	7	0	0	0	0	0
501	20.8779	2021	1	0	67	7	1	0	0	0	0
502	44.9563	2021	1	0	64	7	1	0	0	0	0
503	37.3714	2021	1	0	61.3	7	1	0	0	0	0
504	16.0227	2021	1	0	62.2	7	1	0	0	0	0
505	6.27248	2021	1	0	61.6	7	0	0	0	0	0
506	34.0022	2021	1	0	62.3	7	1	0	0	0	0
507	28.9073	2021	1	1	74.5	7	1	0	0	0	0
508	27.5912	2021	1	0	60.9	7	1	0	0	0	0
509	8.46279	2021	1	1	68.5	7	0	0	0	0	0
510	57.1691	2021	1	1	67.8	7	1	0	0	0	0
511	26.5347	2021	1	1	72.8	7	1	0	0	0	0
512	23.3929	2021	1	0	60.8	7	1	0	0	0	0
513	17.0467	2021	1	1	68.8	7	1	0	0	0	0
514	52.8484	2021	1	1	71.7	7	1	0	0	0	0
515	14.8514	2021	1	1	70.9	7	1	0	0	0	0
516	32.8909	2021	1	0	68.3	7	1	0	0	0	0
517	21.8619	2021	1	0	71.2	7	1	0	0	0	0
518	26.5172	2021	1	0	82.8	7	1	0	0	0	0
519	19.6266	2021	1	0	63.8	7	1	0	0	0	0
520	25.5007	2021	1	0	60.2	7	1	0	0	0	0
521	37.6236	2021	1	0	74.6	7	1	0	0	0	0
522	19.0022	2021	1	0	77.8	7	1	0	0	0	0
523	21.3149	2021	1	0	73.8	7	1	0	0	0	0
524	35.9953	2021	1	1	66.4	7	1	0	0	0	0
525	12.8434	2021	1	0	77.8	7	1	0	0	0	0
526	44.9288	2021	1	0	63.9	7	1	0	0	0	0
527	37.6136	2021	1	0	67.7	7	1	0	0	0	0
528	44.1896	2021	1	0	87.4	7	1	0	0	0	0
529	21.5397	2021	1	0	83.2	7	1	0	0	0	0
530	34.5217	2021	1	1	63.6	7	1	0	0	0	0
531	30.3709	2021	1	1	72.4	7	1	0	0	0	0
532	35.2235	2021	1	1	70	7	1	0	0	0	0
533	22.4838	2021	1	0	77	7	1	0	0	0	0
534	19.0122	2021	1	0	67	7	1	0	0	0	0
535	30.733	2021	1	1	70	7	1	0	0	0	0
536	18.2605	2021	1	0	71.2	7	1	0	0	0	0
537	25.2435	2021	1	1	80.8	7	1	0	0	0	0
538	37.269	2021	1	1	70.8	7	1	0	0	0	0
539	37.8109	2021	1	0	68.8	7	1	0	0	0	0
540	25.4035	2021	1	1	61.2	7	1	0	0	0	0
541	28.1571	2021	1	0	71	7	1	0	0	0	0
542	24.1598	2021	1	1	61.4	7	1	0	0	0	0
543	31.9387	2021	1	0	70.8	7	1	0	0	0	0
544	8.09321	2021	1	1	68.5	7	0	0	0	0	0
545	46.4687	2021	1	1	71	7	1	0	0	0	0
546	32.1917	2021	1	1	66.4	7	1	0	0	0	0
547	27.4647	2021	1	1	60.9	7	1	0	0	0	0
548	15.2889	2021	1	1	63.9	7	1	0	0	0	0
549	8.44474	2021	1	0	74.8	7	0	0	0	0	0
550	8.16245	2021	1	0	66	7	0	0	0	0	0
551	23.7763	2021	1	0	68.5	7	1	0	0	0	0
552	20.0772	2021	1	0	63.3	7	1	0	0	0	0
553	42.261	2021	1	1	68.7	7	1	0	0	0	0
554	19.6405	2021	1	1	64.9	7	1	0	0	0	0
555	28.6125	2021	1	1	72	7	1	0	0	0	0
556	13.3502	2021	1	0	71.8	7	1	0	0	0	0
557	19.3688	2021	1	1	62.8	7	1	0	0	0	0
558	19.6245	2021	1	1	67.8	7	1	0	0	0	0
559	11.6991	2021	1	1	74.8	7	1	0	0	0	0
560	12.9374	2021	1	0	84.8	7	1	0	0	0	0
561	22.3009	2021	1	1	65.9	7	1	0	0	0	0
562	35.1931	2021	1	1	70.8	7	1	0	0	0	0
563	19.9494	2021	1	0	86	7	1	0	0	0	0
564	36.5619	2021	1	0	83.9	7	1	0	0	0	0
565	23.8908	2021	1	0	71	7	1	0	0	0	0
566	6.13049	2021	1	1	81.3	7	0	0	0	0	0
567	19.5925	2021	1	0	73.4	7	1	0	0	0	0
568	14.3489	2021	1	0	86.3	7	1	0	0	0	0
569	41.7683	2021	1	1	76	7	1	0	0	0	0
570	38.3435	2021	1	1	64.1	7	1	0	0	0	0
571	20.4953	2021	1	0	77.5	7	1	0	0	0	0
572	27.8642	2021	1	0	60.8	7	1	0	0	0	0
573	39.7204	2021	1	0	74.2	7	1	0	0	0	0
574	17.4221	2021	1	0	85	7	1	0	0	0	0
575	22.3569	2021	1	1	61.8	7	1	0	0	0	0
576	45.4194	2021	1	1	82.9	7	1	0	0	0	0
577	17.8642	2021	1	0	61.3	7	1	0	0	0	0
578	14.3808	2021	1	0	63.8	7	1	0	0	0	0
579	25.3955	2021	1	0	65.3	7	1	0	0	0	0
580	8.498	2021	1	1	60	7	0	0	0	0	0
581	32.3835	2021	1	1	71	7	1	0	0	0	0
582	14.8336	2021	1	1	66.7	7	1	0	0	0	0
583	5.72037	2021	1	0	65	7	0	0	0	0	0
584	9.99201	2021	1	1	66.7	7	0	0	0	0	0
585	34.9134	2021	1	0	63.5	7	1	0	0	0	0
586	24.6152	2021	1	0	65.2	7	1	0	0	0	0
587	5.34221	2021	1	0	61.3	7	0	0	0	0	0
588	20.7776	2021	1	1	64.6	7	1	0	0	0	0
589	26.5726	2021	1	1	63.1	7	1	0	0	0	0
590	26.6072	2021	1	1	62.8	7	1	0	0	0	0
591	10.0426	2021	1	1	83.9	7	0	0	0	0	0
592	7.16378	2021	1	0	77	7	0	0	0	0	0
593	4.74301	2021	1	1	88.4	7	0	0	0	0	0
594	14.8575	2021	1	0	77.3	7	1	0	0	0	0
595	14.3009	2021	1	1	72.8	7	1	0	0	0	0
596	4.16778	2021	1	1	62	7	0	0	0	0	0
597	4.91611	2021	1	1	68.3	7	0	0	0	0	0
598	33.2091	2021	1	0	68	7	1	0	0	0	0
599	8.31957	2021	1	0	65.2	7	0	0	0	0	0
600	18.4368	2022	1	0	1.9	2	1	2	0	4	BA
601	24.3782	2022	1	1	1.7	2	1	2	0	3	BA
602	6.45806	2022	1	0	2.5	2	0	0	0	0	0
603	25.5872	2022	1	1	2.1	2	1	0	0	0	0
604	32.7909	2022	1	1	2.7	2	1	2	0	11	BB
605	12.5379	2022	1	0	1.4	2	1	2	0	0	BB
606	38.9374	2022	1	0	2.1	2	1	2	0	7	0
607	59.8509	2022	1	1	1.9	2	1	2	0	5	BA
608	4.9241	2022	1	0	1.1	2	0	0	0	0	0
609	37.5473	2022	1	0	1.1	2	1	0	0	0	0
610	5.93875	2022	1	0	3	3	0	1	0	0	0
611	56.3009	2022	1	1	3.3	3	1	1	21	0	C
612	38.9161	2022	1	1	3	3	1	2	0	16	BB
613	9.84377	2022	1	0	0	1	0	0	0	0	0
614	9.33156	2022	1	0	2.8	2	0	2	0	0	0
615	8.9747	2022	1	1	2.9	2	0	1	0	0	0
616	34.9321	2022	1	1	1.7	2	1	2	0	2	BB
617	50.9374	2022	1	0	1.8	2	1	2	0	3	BA
618	10.1198	2022	1	1	3.3	3	0	0	0	0	0
619	25.7071	2022	1	1	2.8	2	1	2	0	15	BB
620	48.8788	2022	1	1	3.1	3	1	1	16	0	B
621	45.3262	2022	1	1	1.1	2	1	0	0	0	0
622	11.8056	2022	1	1	3	3	1	1	19	0	B
623	7.15579	2022	1	1	1.5	2	0	2	0	0	0
624	32.9534	2022	1	1	2.8	2	1	2	0	16	BB
625	32.1864	2022	1	0	2.7	2	1	2	0	13	BB
626	6.28477	2022	1	1	0	1	0	0	0	0	0
627	41.5344	2022	1	1	1.8	2	1	2	0	1	BB
628	27.372	2022	1	1	2.3	2	1	2	0	10	BA
629	13.2554	2022	1	0	3.1	3	1	1	13	0	C
630	25.9393	2022	1	1	2.5	2	1	2	0	12	CC
631	38.9356	2022	1	1	1.8	2	1	2	0	4	BA
632	33.2224	2022	1	1	2.1	2	1	2	0	6	BA
633	39.3878	2022	1	1	3.2	3	1	0	0	0	0
634	43.3786	2022	1	0	2.4	2	1	2	0	11	BA
635	47.4609	2022	1	1	3.1	3	1	2	0	19	BA
636	32.3231	2022	1	0	2.5	2	1	2	0	6	0
637	20.6325	2022	1	1	3.3	3	1	2	0	20	BB
638	52.1224	2022	1	1	2.3	2	1	2	0	5	BB
639	28.0503	2022	1	0	1.5	2	1	0	0	0	0
640	7.19929	2022	1	1	0	1	0	0	0	0	0
641	28.8962	2022	1	1	2.8	2	1	2	0	17	BB
642	17.7721	2022	1	1	1.1	2	1	0	0	0	0
643	21.9916	2022	1	0	2.4	2	1	0	0	0	0
644	50.2147	2022	1	1	1.7	2	1	2	0	3	BB
645	50.2629	2022	1	1	1.7	2	1	2	0	3	BB
646	25.9164	2022	1	0	3.2	3	1	1	18	0	B
647	52.6178	2022	1	1	2.9	2	1	2	0	18	BB
648	22.2431	2022	1	0	3.2	3	1	1	20	0	B
649	35.3233	2022	1	0	2.6	2	1	0	0	0	0
650	7.82421	2022	1	1	28	5	0	0	0	0	0
651	16.8729	2022	1	0	2.7	2	1	2	0	14	BB
652	77.7188	2022	1	0	2.2	2	1	2	0	9	BA
653	50.2274	2022	1	0	26.8	5	1	0	0	0	0
654	52.1097	2022	1	1	3	3	1	2	0	18	BB
655	37.5283	2022	1	1	2.3	2	1	2	0	5	BA
656	13.6898	2022	1	0	1.3	2	1	2	0	0	AB
657	45.2661	2022	1	1	25.5	5	1	0	0	0	0
658	34.9727	2022	1	1	3.2	3	1	1	20	0	B
659	36.5782	2022	1	0	3.3	3	1	1	21	0	B
660	47.2298	2022	1	0	2.1	2	1	0	0	0	0
661	35.1607	2022	1	1	1.8	2	1	2	0	4	BA
662	44.438	2022	1	1	2.2	2	1	2	0	7	BA
663	56.4893	2022	1	0	2.7	2	1	0	0	0	0
664	8.36287	2023	0	0	0	1	0	0	0	0	0
665	61.2956	2022	1	0	2	2	1	2	0	7	BA
666	52.4476	2022	1	0	2.8	2	1	0	0	0	0
667	50.865	2022	1	0	2.3	2	1	2	0	9	BA
668	15.6002	2022	1	0	3.2	3	1	2	0	19	0
669	4.58687	2023	0	1	0	1	0	0	0	0	0
670	10.7126	2022	1	0	3.6	3	0	1	0	0	0
671	43.9426	2022	1	1	1.8	2	1	2	0	2	BB
672	16.8754	2022	1	1	2.3	2	1	2	0	9	BA
673	56.944	2022	1	0	3.9	3	1	1	28	0	B
674	57.5079	2022	1	1	3.4	3	1	1	20	0	B
675	30.7126	2022	1	0	2.1	2	1	2	0	7	BA
676	5.6349	2023	0	0	0	1	0	0	0	0	0
677	11.7617	2022	1	0	3.5	3	1	1	24	0	B
678	3.12612	2023	0	1	0	1	0	0	0	0	0
679	2.21851	2023	0	1	0	1	0	0	0	0	0
680	52.5899	2022	1	0	1.8	2	1	0	0	0	0
681	7.41014	2022	1	1	1.4	2	0	0	0	0	0
682	43.2948	2022	1	1	3.6	3	1	1	25	0	B
683	6.59046	2023	0	0	0	1	0	0	0	0	0
684	22.1542	2022	1	1	2.1	2	1	0	0	0	0
685	26.9605	2022	1	1	2.1	2	1	2	0	8	BA
686	41.4226	2022	1	0	3.9	3	1	2	0	30	BB
687	26.6353	2022	1	1	1.8	2	1	2	0	4	BB
688	23.9959	2022	1	1	3.3	3	1	1	22	0	A
689	7.96139	2022	1	1	4.3	3	0	0	0	0	0
690	49.4195	2022	1	0	3.2	3	1	2	0	19	BB
691	35.7094	2022	1	0	3.8	3	1	1	27	0	B
692	28.1367	2022	1	0	3.2	3	1	2	0	21	BB
693	30.7329	2022	1	0	4.3	3	1	2	0	31	BB
694	11.8938	2022	1	1	5.4	3	1	1	47	0	A
695	52.6076	2022	1	1	2.8	2	1	2	0	12	BA
696	22.4159	2022	1	1	3	3	1	2	0	15	BB
697	23.7069	2022	1	1	3.6	3	1	1	22	0	B
698	6.61177	2022	1	0	1.3	2	0	0	0	0	0
699	31.7948	2022	1	1	1.3	2	1	2	0	0	AB
700	42.423	2022	1	1	2.1	2	1	0	0	0	0
701	28.096	2022	1	0	4.2	3	1	2	0	24	AB
702	46.5896	2022	1	1	5.3	3	1	1	45	0	B
703	15.5468	2022	1	1	4.4	3	1	1	21	0	B
704	36.5655	2022	1	0	5.4	3	1	0	0	0	0
705	9.96062	2022	1	1	5.1	3	0	0	0	0	0
706	16.1768	2022	1	1	5	3	1	0	0	0	0
707	43.4294	2022	1	0	3.6	3	1	2	0	23	BB
708	30.207	2022	1	1	4	3	1	2	0	27	AB
709	21.0669	2022	1	0	3.8	3	1	1	27	0	B
710	26.7369	2022	1	0	4.9	3	1	0	0	0	0
711	38.7425	2022	1	0	3.4	3	1	0	0	0	0
712	23.0738	2022	1	0	5.4	3	1	1	47	0	B
713	28.3805	2022	1	0	3.8	3	1	0	0	0	0
714	9.04958	2023	0	0	0	1	0	0	0	0	0
715	15.872	2022	1	0	4.7	3	1	0	0	0	0
716	31.716	2022	1	0	5.3	3	1	1	46	0	B
717	9.323	2022	1	1	5.2	3	0	0	0	0	0
718	34.2589	2022	1	0	4.3	3	1	1	35	0	B
719	40.2938	2022	1	0	4.1	3	1	1	27	0	B
720	14.319	2022	1	0	4.8	3	1	0	0	0	0
721	6.36117	2022	1	1	3.7	3	0	0	0	0	0
722	22.7415	2022	1	0	4.6	3	1	1	37	0	B
723	39.0564	2022	1	1	3.9	3	1	1	30	0	B
724	33.4137	2022	1	0	5.1	3	1	2	0	25	0
725	14.798	2022	1	1	5.4	3	1	1	48	0	B
726	17.0669	2022	1	0	4.4	3	1	1	32	0	B
727	30.4774	2022	1	1	4.5	3	1	2	0	0	BB
728	36.9663	2022	1	1	3.8	3	1	2	0	26	BB
729	23.963	2022	1	1	4.4	3	1	1	27	0	B
730	26.2957	2022	1	0	4.8	3	1	0	0	0	0
731	9.31183	2022	1	1	4.9	3	0	1	0	0	0
732	16.5608	2022	1	0	3.7	3	1	2	0	0	BB
733	19.3246	2022	1	1	5.3	3	1	1	45	0	B
734	8.39853	2022	1	0	3.8	3	0	0	0	0	0
735	26.1871	2022	1	0	3.6	3	1	2	0	26	BB
736	30.0431	2022	1	1	5.8	3	1	0	0	0	0
737	8.96056	2022	1	1	5.8	3	0	1	0	0	0
738	18.8775	2022	1	1	4.8	3	1	1	37	0	B
739	29.4923	2022	1	1	4.8	3	1	1	39	0	B
740	15.2579	2022	1	0	5.1	3	1	1	43	0	B
741	21.9192	2022	1	1	3.4	3	1	1	22	0	B
742	20.6706	2022	1	0	4.9	3	1	1	41	0	B
743	14.6847	2022	1	0	4.5	3	1	1	36	0	B
744	32.6058	2022	1	0	3.4	3	1	1	22	0	B
745	41.7148	2022	1	1	3.5	3	1	1	24	0	B
746	16.0338	2022	1	1	4.6	3	1	1	26	0	B
747	9.8084	2022	1	0	4.9	3	0	1	0	0	0
748	12.3088	2022	1	0	3.4	3	1	1	23	0	B
749	33.9151	2022	1	0	4.3	3	1	2	0	33	AB
750	21.0091	2022	1	1	3.9	3	1	1	19	0	B
751	11.4913	2022	1	0	4.3	3	1	1	34	0	B
752	19.62	2022	1	0	3.8	3	1	1	29	0	B
753	25.8646	2022	1	1	5	3	1	1	42	0	B
754	29.4156	2022	1	0	3.7	3	1	2	0	24	CC
755	9.50663	2022	1	0	5.3	3	0	1	0	0	0
756	14.4675	2022	1	1	5.7	3	1	1	51	0	B
757	22.8293	2022	1	1	3.7	3	1	1	26	0	B
758	33.8544	2022	1	1	5.7	3	1	0	0	0	0
759	47.4373	2022	1	0	3.5	3	1	2	0	20	BB
760	19.9345	2022	1	1	3.3	3	1	1	22	0	B
761	49.6152	2022	1	1	3.8	3	1	2	0	2	BB
762	21.6893	2022	1	1	3.3	3	1	2	0	22	BB
763	36.4091	2022	1	0	5.8	3	1	1	50	0	B
764	14.2488	2022	1	1	3.8	3	1	1	27	0	B
765	19.9329	2022	1	1	3.6	3	1	1	25	0	B
766	31.4498	2022	1	0	4.8	3	1	1	29	0	B
767	19.2799	2022	1	1	3.4	3	1	1	22	0	B
768	11.5631	2022	1	1	3.8	3	1	1	13	0	B
769	25.3297	2022	1	1	4.7	3	1	1	38	0	B
770	32.5914	2022	1	1	4.3	3	1	1	33	0	B
771	20.6626	2022	1	1	4.9	3	1	1	42	0	B
772	20.0367	2022	1	0	3.8	3	1	1	27	0	B
773	15.0679	2022	1	1	5.8	3	1	1	52	0	B
774	8.365	2022	1	1	5.9	3	0	1	0	0	0
775	32.6122	2022	1	1	5.1	3	1	0	0	0	0
776	42.5084	2022	1	1	3.5	3	1	0	0	0	0
777	25.6762	2022	1	0	5.6	3	1	1	49	0	B
778	4.79004	2022	1	0	4	3	0	1	0	0	0
779	12.6106	2022	1	0	5.1	3	1	1	43	0	A
780	25.0886	2022	1	0	4.1	3	1	2	0	29	BB
781	19.6551	2022	1	1	5.8	3	1	1	51	0	C
782	31.1209	2022	1	0	3.6	3	1	1	25	0	B
783	35.697	2022	1	0	3.8	3	1	2	0	28	BB
784	6.41705	2022	1	0	5.9	3	0	1	0	0	0
785	19.3629	2022	1	1	3.4	3	1	0	0	0	0
786	6.07057	2022	1	0	4.8	3	0	1	0	0	0
787	13.9422	2022	1	1	5.2	3	1	1	44	0	A
788	9.46671	2022	1	1	4	3	0	1	0	0	0
789	33.2604	2022	1	0	5.8	3	1	1	51	0	B
790	25.7353	2022	1	1	3.9	3	1	2	0	28	BB
791	21.1065	2022	1	0	3.9	3	1	2	0	23	BB
792	4.14658	2022	1	1	5.8	3	0	2	0	0	0
793	42.8277	2022	1	1	4	3	1	0	0	0	0
794	38.7496	2022	1	0	5.3	3	1	1	44	0	B
795	30.2434	2022	1	1	4.1	3	1	1	25	0	B
796	2.94396	2022	1	1	5.3	3	0	1	0	0	0
797	13.275	2022	1	0	3.6	3	1	1	24	0	B
798	30.9212	2022	1	0	5.8	3	1	1	52	0	B
799	17.1086	2022	1	0	5.1	3	1	1	43	0	B
800	21.0963	2022	1	1	3.8	3	1	2	0	27	BB
801	34.7163	2022	1	0	4	3	1	1	29	0	B
802	16.2785	2022	1	1	3.6	3	1	1	25	0	B
803	39.1804	2022	1	1	5	3	1	1	43	0	B
804	41.4081	2022	1	1	4.8	3	1	2	0	0	BB
805	38.5797	2022	1	0	5.9	3	1	1	54	0	B
806	42.634	2022	1	0	4	3	1	1	27	0	B
807	22.0105	2022	1	1	4.1	3	1	2	0	28	BB
808	25.1681	2022	1	0	4.9	3	1	1	42	0	B
809	22.6375	2022	1	1	4	3	1	2	0	30	BB
810	5.9965	2022	1	1	5.8	3	0	0	0	0	0
811	41.1033	2022	1	0	5.6	3	1	1	50	0	B
812	17.8231	2022	1	1	4.1	3	1	2	0	27	0
813	39.4238	2022	1	1	5.6	3	1	1	49	0	B
814	15.1447	2022	1	1	4	3	1	2	0	30	BB
815	25.8657	2022	1	0	5	3	1	1	39	0	B
816	21.191	2022	1	0	5.2	3	1	1	45	0	A
817	14.4992	2022	1	1	4.9	3	1	1	39	0	B
818	24.318	2022	1	0	5.9	3	1	1	54	0	B
819	15.5298	2022	1	1	5.7	3	1	1	51	0	B
820	35.4568	2022	1	1	4.1	3	1	2	0	31	BB
821	9.38782	2022	1	1	4.9	3	0	1	0	0	0
822	28.0477	2022	1	1	4.7	3	1	2	0	29	BB
823	9.15855	2022	1	0	8.8	4	0	0	0	0	0
824	17.8461	2022	1	0	7.6	4	1	1	70	0	B
825	23.7777	2022	1	1	5.8	3	1	1	52	0	B
826	7.5938	2022	1	1	12.1	4	0	2	0	0	0
827	14.4803	2022	1	0	14.2	4	1	1	151	0	C
828	5.98021	2022	1	0	8	4	0	1	0	0	0
829	4.15489	2022	1	1	9.3	4	0	0	0	0	0
830	9.09519	2022	1	1	6.5	4	0	1	0	0	0
831	6.72008	2022	1	0	10	4	0	1	0	0	0
832	13.5784	2022	1	0	14.3	4	1	1	151	0	C
833	18.4244	2022	1	1	8.7	4	1	1	86	0	B
834	19.6277	2022	1	1	5.9	3	1	1	53	0	A
835	4.75966	2022	1	1	12	4	0	0	0	0	0
836	4.87119	2022	1	0	6.5	4	0	1	0	0	0
837	13.0741	2022	1	1	15.2	4	1	0	0	0	0
838	40.2545	2022	1	1	14	4	1	1	145	0	C
839	18.3883	2022	1	1	8.8	4	1	0	0	0	0
840	9.17374	2022	1	0	6.2	4	0	1	0	0	0
841	6.09959	2022	1	1	8.3	4	0	1	0	0	0
842	8.42758	2022	1	0	10.9	4	0	0	0	0	0
843	9.72353	2022	1	1	5.8	3	0	2	0	0	0
844	27.5228	2022	1	1	8.3	4	1	0	0	0	0
845	8.36004	2022	1	1	5.7	3	0	1	0	0	0
846	18.9051	2022	1	1	5.7	3	1	1	51	0	A
847	13.2846	2022	1	1	5.6	3	1	2	0	48	CC
848	7.9202	2022	1	1	14.2	4	0	0	0	0	0
849	8.90041	2022	1	1	13.1	4	0	1	0	0	0
850	26.0289	2022	1	1	14.3	4	1	0	0	0	0
851	13.6224	2022	1	1	7.1	4	1	1	66	0	C
852	4.82249	2022	1	1	2.2	2	0	2	0	0	0
853	4.55859	2022	1	1	5.6	3	0	1	0	0	0
854	14.4691	2022	1	0	6.5	4	1	0	0	0	0
855	12.6814	2022	1	1	5.4	3	1	1	46	0	B
856	2.50393	2022	1	1	5.4	3	0	1	0	0	0
857	16.0855	2022	1	0	10.8	4	1	1	109	0	B
858	8.33019	2022	1	0	9.4	4	0	1	0	0	0
859	10.0675	2022	1	1	6.8	4	0	0	0	0	0
860	11.486	2022	1	1	5.3	3	1	1	46	0	C
861	15.4068	2022	1	0	5.8	3	1	1	52	0	A
862	12.5134	2022	1	1	6.1	4	1	0	0	0	0
863	25.4917	2022	1	0	7	4	1	0	0	0	0
864	3.46214	2022	1	1	9.2	4	0	0	0	0	0
865	4.38894	2022	1	1	19	5	0	0	0	0	0
866	24.7926	2022	1	1	24.3	5	1	0	0	0	0
867	9.39208	2022	1	0	22.7	5	0	0	0	0	0
868	31.5049	2022	1	0	21.8	5	1	0	0	0	0
869	21.208	2022	1	0	23.9	5	1	0	0	0	0
870	37.8511	2022	1	0	20.4	5	1	0	0	0	0
871	4.36381	2022	1	1	23.9	5	0	0	0	0	0
872	6.36978	2022	1	1	15.7	4	0	1	0	0	0
873	12.738	2022	1	0	22.7	5	1	0	0	0	0
874	3.32548	2022	1	1	10.7	4	0	0	0	0	0
875	21.087	2022	1	0	15.8	4	1	1	169	0	C
876	3.58624	2022	1	1	21.5	5	0	0	0	0	0
877	8.91455	2022	1	0	22.8	5	0	0	0	0	0
878	14.6073	2022	1	1	19.3	5	1	0	0	0	0
879	4.03393	2022	1	0	24.8	5	0	0	0	0	0
880	9.51775	2022	1	0	23.8	5	0	0	0	0	0
881	9.78008	2022	1	1	9.9	4	0	1	0	0	0
882	20.443	2022	1	0	22.2	5	1	0	0	0	0
883	10.0063	2022	1	1	18.2	5	0	0	0	0	0
884	12.7176	2022	1	0	24.2	5	1	0	0	0	0
885	14.0402	2022	1	1	25.1	5	1	0	0	0	0
886	26.0917	2022	1	0	20.8	5	1	0	0	0	0
887	25.9331	2022	1	1	23.6	5	1	0	0	0	0
888	9.10776	2022	1	1	25.6	5	0	0	0	0	0
889	5.74301	2022	1	1	16.6	4	0	0	0	0	0
890	5.28118	2022	1	1	25.6	5	0	0	0	0	0
891	19.1517	2022	1	0	22.8	5	1	0	0	0	0
892	9.33553	2022	1	1	18.6	5	0	0	0	0	0
893	17.7066	2022	1	1	16.3	4	1	1	69	0	C
894	31.1828	2022	1	0	23.1	5	1	0	0	0	0
895	16.6745	2022	1	0	25.9	5	1	0	0	0	0
896	18.0616	2022	1	1	21.9	5	1	0	0	0	0
897	10.088	2022	1	0	23.9	5	0	0	0	0	0
898	24.568	2022	1	0	22.5	5	1	0	0	0	0
899	4.4345	2022	1	0	23.2	5	0	0	0	0	0
900	13.0522	2022	1	0	23.5	5	1	0	0	0	0
901	29.7989	2022	1	0	23.2	5	1	0	0	0	0
902	7.21489	2022	1	1	18.6	5	0	0	0	0	0
903	8.96324	2022	1	0	22	5	0	0	0	0	0
904	5.16337	2022	1	1	19.3	5	0	0	0	0	0
905	7.26202	2022	1	1	18.8	5	0	0	0	0	0
906	7.62017	2022	1	1	21.1	5	0	0	0	0	0
907	14.4204	2022	1	0	19.7	5	1	0	0	0	0
908	5.05498	2022	1	1	19.3	5	0	0	0	0	0
909	6.69023	2022	1	1	24.6	5	0	0	0	0	0
910	7.07037	2022	1	0	21.5	5	0	0	0	0	0
911	4.21929	2022	1	0	21	5	0	0	0	0	0
912	17.7444	2022	1	0	24	5	1	0	0	0	0
913	18.5484	2022	1	1	19	5	1	0	0	0	0
914	10.6506	2022	1	1	24.4	5	0	0	0	0	0
915	16.1404	2022	1	1	25	5	1	0	0	0	0
916	4.5594	2022	1	0	22.5	5	0	0	0	0	0
917	14.2817	2022	1	0	24.2	5	1	0	0	0	0
918	27.3003	2022	1	1	24.3	5	1	0	0	0	0
919	13.8927	2022	1	1	11.3	4	1	1	117	0	C
920	18.5323	2022	1	1	21.8	5	1	0	0	0	0
921	17.3293	2022	1	1	21.4	5	1	0	0	0	0
922	5.33534	2022	1	1	21.8	5	0	0	0	0	0
923	19.2221	2022	1	0	17.3	4	1	0	0	0	0
924	24.802	2022	1	0	21.4	5	1	0	0	0	0
925	7.58496	2022	1	1	13.8	4	0	1	0	0	0
926	7.14185	2022	1	0	23.1	5	0	0	0	0	0
927	42.795	2022	1	1	21.3	5	1	0	0	0	0
928	22.6005	2022	1	1	21.8	5	1	0	0	0	0
929	22.2276	2022	1	0	24.5	5	1	0	0	0	0
930	22.8732	2022	1	0	24.7	5	1	0	0	0	0
931	10.1614	2022	1	0	22.7	5	0	0	0	0	0
932	23.3905	2022	1	1	24.1	5	1	0	0	0	0
933	32.7338	2022	1	0	21	5	1	0	0	0	0
934	29.6261	2022	1	1	16.8	4	1	0	0	0	0
935	35.6872	2022	1	0	23.9	5	1	0	0	0	0
936	39.2962	2022	1	1	24.5	5	1	0	0	0	0
937	54.0271	2022	1	1	20.9	5	1	0	0	0	0
938	3.69724	2022	1	0	20.3	5	0	0	0	0	0
939	5.6	2022	1	1	20	5	0	0	0	0	0
940	13.5739	2022	1	0	24.7	5	1	0	0	0	0
941	27.9599	2022	1	1	21.2	5	1	0	0	0	0
942	13.9409	2022	1	0	21.5	5	1	0	0	0	0
943	45.4276	2022	1	1	18	5	1	0	0	0	0
944	25.7664	2022	1	0	24.8	5	1	0	0	0	0
945	24.0702	2022	1	0	22.6	5	1	0	0	0	0
946	4.79398	2022	1	1	23.2	5	0	0	0	0	0
947	14.4481	2022	1	1	24.5	5	1	0	0	0	0
948	9.09474	2022	1	1	24.4	5	0	0	0	0	0
949	5.65414	2022	1	1	20.5	5	0	0	0	0	0
950	3.93584	2022	1	0	15.1	4	0	1	0	0	0
951	9.69223	2022	1	0	25.1	5	0	0	0	0	0
952	10.4421	2022	1	1	16.2	4	0	1	0	0	0
953	12.2807	2022	1	0	22.7	5	1	0	0	0	0
954	18.2115	2022	1	0	18.3	5	1	0	0	0	0
955	20.6256	2022	1	1	24.7	5	1	0	0	0	0
956	7.41253	2022	1	0	23.3	5	0	0	0	0	0
957	12.9664	2022	1	0	22.2	5	1	0	0	0	0
958	19.3243	2022	1	1	24.4	5	1	0	0	0	0
959	7.72331	2022	1	0	19.2	5	0	0	0	0	0
960	40.804	2022	1	1	23.9	5	1	0	0	0	0
961	42.9794	2022	1	0	19.8	5	1	0	0	0	0
962	13.6541	2022	1	0	23.5	5	1	0	0	0	0
963	2.5985	2022	1	0	17.8	4	0	0	0	0	0
964	31.2862	2022	1	0	20	5	1	0	0	0	0
965	7.70326	2022	1	1	23.8	5	0	0	0	0	0
966	23.4647	2022	1	0	19.8	5	1	0	0	0	0
967	36.9564	2022	1	0	20.8	5	1	0	0	0	0
968	38.2677	2022	1	1	23.4	5	1	0	0	0	0
969	39.0236	2022	1	0	25.6	5	1	0	0	0	0
970	31.4406	2022	1	0	24.2	5	1	0	0	0	0
971	4.19248	2022	1	0	25.3	5	0	0	0	0	0
972	30.2396	2022	1	0	22.3	5	1	0	0	0	0
973	5.39749	2022	1	0	21.5	5	0	0	0	0	0
974	7.33434	2022	1	1	24.5	5	0	0	0	0	0
975	40.5935	2022	1	0	22.8	5	1	0	0	0	0
976	25.0346	2022	1	0	22	5	1	0	0	0	0
977	24.1243	2022	1	0	20.9	5	1	0	0	0	0
978	6.54837	2022	1	0	23.5	5	0	0	0	0	0
979	13.8486	2022	1	0	24.1	5	1	0	0	0	0
980	3.46667	2022	1	1	22.2	5	0	0	0	0	0
981	17.983	2022	1	1	22.4	5	1	0	0	0	0
982	34.4321	2022	1	0	19.4	5	1	0	0	0	0
983	24.8662	2022	1	0	20.7	5	1	0	0	0	0
984	12.5714	2022	1	0	24.2	5	1	0	0	0	0
985	11.4206	2022	1	1	22.1	5	1	0	0	0	0
986	21.8286	2022	1	0	22.1	5	1	0	0	0	0
987	4.41303	2022	1	1	22.8	5	0	0	0	0	0
988	18.1714	2022	1	1	21.8	5	1	0	0	0	0
989	33.4436	2022	1	1	18.4	5	1	0	0	0	0
990	8.06817	2022	1	1	22.3	5	0	0	0	0	0
991	42.0952	2022	1	0	19.3	5	1	0	0	0	0
992	40.5133	2022	1	0	22.1	5	1	0	0	0	0
993	36.5554	2022	1	0	23.5	5	1	0	0	0	0
994	8.82206	2022	1	1	18	5	0	2	0	0	0
995	3.62707	2022	1	1	23.7	5	0	0	0	0	0
996	11.7915	2022	1	1	22	5	1	0	0	0	0
997	35.4687	2022	1	1	21.7	5	1	0	0	0	0
998	12.5173	2022	1	1	23.5	5	1	0	0	0	0
999	9.35338	2022	1	1	23.9	5	0	0	0	0	0
1000	13.6642	2022	1	1	19.7	5	1	0	0	0	0
1001	20.4431	2022	1	1	21.6	5	1	0	0	0	0
1002	11.1686	2022	1	1	22.8	5	1	0	0	0	0
1003	10.8111	2022	1	0	19.2	5	0	0	0	0	0
1004	7.75254	2022	1	1	21.9	5	0	0	0	0	0
1005	5.33411	2022	1	1	13.8	4	0	0	0	0	0
1006	36.9266	2022	1	0	22	5	1	0	0	0	0
1007	2.88134	2022	1	1	18	5	0	1	0	0	0
1008	10.5847	2022	1	0	21.2	5	0	0	0	0	0
1009	7.63544	2022	1	0	18.2	5	0	0	0	0	0
1010	14.7939	2022	1	0	21.9	5	1	0	0	0	0
1011	24.7752	2022	1	0	20.7	5	1	0	0	0	0
1012	18.4317	2022	1	1	21.8	5	1	0	0	0	0
1013	24.4848	2022	1	0	21.1	5	1	0	0	0	0
1014	39.3528	2022	1	0	22.8	5	1	0	0	0	0
1015	13.153	2022	1	1	20.8	5	1	0	0	0	0
1016	13.523	2022	1	1	24.3	5	1	0	0	0	0
1017	13.0203	2022	1	0	21.7	5	1	0	0	0	0
1018	11.3669	2022	1	0	21.5	5	1	0	0	0	0
1019	12.0336	2022	1	0	22.8	5	1	0	0	0	0
1020	9.7057	2022	1	1	21.8	5	0	0	0	0	0
1021	20.2709	2022	1	1	16.1	4	1	1	173	0	C
1022	22.0851	2022	1	0	20.8	5	1	0	0	0	0
1023	19.612	2022	1	0	24	5	1	0	0	0	0
1024	32.7642	2022	1	0	22.4	5	1	0	0	0	0
1025	24.1819	2022	1	1	19.8	5	1	0	0	0	0
1026	7.05464	2022	1	1	24.8	5	0	0	0	0	0
1027	35.0593	2022	1	0	24.7	5	1	0	0	0	0
1028	7.57455	2022	1	1	22.2	5	0	0	0	0	0
1029	9.91023	2022	1	1	22.7	5	0	0	0	0	0
1030	24.0039	2022	1	0	21.1	5	1	0	0	0	0
1031	20.7721	2022	1	1	18.8	5	1	0	0	0	0
1032	7.20609	2022	1	0	21	5	0	0	0	0	0
1033	16.1335	2022	1	0	24.8	5	1	0	0	0	0
1034	18.0632	2022	1	1	23	5	1	0	0	0	0
1035	17.5246	2022	1	0	18.2	5	1	0	0	0	0
1036	15.8337	2022	1	0	23.6	5	1	0	0	0	0
1037	17.8868	2022	1	0	20.1	5	1	0	0	0	0
1038	23.0968	2022	1	1	22.2	5	1	0	0	0	0
1039	27.7151	2022	1	1	18.1	5	1	1	192	0	C
1040	33.4215	2022	1	1	23.4	5	1	0	0	0	0
1041	22.1054	2022	1	1	24.8	5	1	0	0	0	0
1042	21.5636	2022	1	1	23.5	5	1	0	0	0	0
1043	10.5863	2022	1	0	23.8	5	0	0	0	0	0
1044	5.62763	2022	1	0	16.3	4	0	0	0	0	0
1045	11.6105	2022	1	1	20.9	5	1	0	0	0	0
1046	19.5059	2022	1	0	22.6	5	1	0	0	0	0
1047	10.5535	2022	1	1	17.2	4	0	0	0	0	0
1048	22.2131	2022	1	1	22.4	5	1	0	0	0	0
1049	10.0226	2022	1	1	17.3	4	0	1	0	0	0
1050	7.64949	2022	1	0	24.5	5	0	0	0	0	0
1051	32.274	2022	1	1	23.4	5	1	0	0	0	0
1052	4.5363	2022	1	1	19.3	5	0	0	0	0	0
1053	7.6776	2022	1	0	23	5	0	0	0	0	0
1054	31.1296	2022	1	0	20.4	5	1	0	0	0	0
1055	11.1561	2022	1	0	24.8	5	1	0	0	0	0
1056	20.3599	2022	1	1	23.2	5	1	0	0	0	0
1057	22.7049	2022	1	0	18.4	5	1	0	0	0	0
1058	10.2334	2022	1	1	22	5	0	0	0	0	0
1059	9.73849	2022	1	0	18.8	5	0	0	0	0	0
1060	15.3763	2022	1	1	19.8	5	1	0	0	0	0
1061	8.65027	2022	1	0	24.2	5	0	0	0	0	0
1062	15.1905	2022	1	0	23.9	5	1	0	0	0	0
1063	17.5043	2022	1	1	21.3	5	1	0	0	0	0
1064	10.2475	2022	1	1	23.9	5	0	0	0	0	0
1065	7.28259	2022	1	1	21.5	5	0	0	0	0	0
1066	3.84621	2022	1	0	22	5	0	0	0	0	0
1067	14.1632	2022	1	0	24.8	5	1	0	0	0	0
1068	20.8376	2022	1	0	17.5	4	1	0	0	0	0
1069	11.8759	2022	1	0	23.6	5	1	1	256	0	C
1070	26.6643	2022	1	1	22.5	5	1	0	0	0	0
1071	12.5301	2022	1	1	23.8	5	1	0	0	0	0
1072	42.4005	2022	1	0	21.3	5	1	0	0	0	0
1073	18.9422	2022	1	0	32.4	5	1	0	0	0	0
1074	10.7065	2022	1	0	38.8	5	0	0	0	0	0
1075	16.4426	2022	1	0	50.8	6	1	0	0	0	0
1076	17.8181	2022	1	1	33.2	5	1	0	0	0	0
1077	13.2092	2022	1	0	48.4	6	1	0	0	0	0
1078	8.88915	2022	1	1	35.3	5	0	0	0	0	0
1079	15.4044	2022	1	1	44	6	1	0	0	0	0
1080	5.35285	2022	1	1	31.8	5	0	0	0	0	0
1081	22.719	2022	1	0	51.5	6	1	0	0	0	0
1082	5.73849	2022	1	1	36.8	5	0	0	0	0	0
1083	8.80952	2022	1	0	57.7	6	0	0	0	0	0
1084	14.6799	2022	1	0	52.8	6	1	0	0	0	0
1085	4.57689	2022	1	0	57.9	6	0	0	0	0	0
1086	5.60109	2022	1	0	40.4	6	0	0	0	0	0
1087	20.3973	2022	1	0	28.4	5	1	0	0	0	0
1088	19.7869	2022	1	1	53.3	6	1	0	0	0	0
1089	18.5597	2022	1	1	39.1	5	1	0	0	0	0
1090	6.03044	2022	1	1	41.2	6	0	0	0	0	0
1091	17.8759	2022	1	0	27.5	5	1	0	0	0	0
1092	14.3837	2022	1	0	28	5	1	0	0	0	0
1093	11.2631	2022	1	0	33.7	5	1	0	0	0	0
1094	18.7614	2022	1	0	58.9	6	1	0	0	0	0
1095	12.7299	2022	1	0	37.8	5	1	0	0	0	0
1096	20.3645	2022	1	1	52.9	6	1	0	0	0	0
1097	27.8802	2022	1	1	28	5	1	0	0	0	0
1098	19.0149	2022	1	0	54.1	6	1	0	0	0	0
1099	19.7526	2022	1	1	55.7	6	1	0	0	0	0
1100	19.8453	2022	1	1	50.3	6	1	0	0	0	0
1101	19.1267	2022	1	0	27.8	5	1	0	0	0	0
1102	26.4554	2022	1	0	43.7	6	1	0	0	0	0
1103	37.3226	2022	1	1	29.6	5	1	0	0	0	0
1104	10.6058	2022	1	0	34.6	5	0	0	0	0	0
1105	17.583	2022	1	1	46	6	1	0	0	0	0
1106	23.611	2022	1	1	41.9	6	1	0	0	0	0
1107	24.1477	2022	1	0	25.9	5	1	0	0	0	0
1108	23.3715	2022	1	1	36.8	5	1	0	0	0	0
1109	6.83129	2022	1	1	39	5	0	0	0	0	0
1110	24.4712	2022	1	0	58.1	6	1	0	0	0	0
1111	18.4065	2022	1	0	47.6	6	1	0	0	0	0
1112	27.5778	2022	1	0	29.7	5	1	0	0	0	0
1113	23.4554	2022	1	0	26.5	5	1	0	0	0	0
1114	27.2596	2022	1	1	29.9	5	1	0	0	0	0
1115	17.6705	2022	1	1	26.5	5	1	0	0	0	0
1116	16.4589	2022	1	0	31.7	5	1	0	0	0	0
1117	22.4659	2022	1	1	45.8	6	1	0	0	0	0
1118	27.9747	2022	1	1	36	5	1	0	0	0	0
1119	27.1932	2022	1	0	45.8	6	1	0	0	0	0
1120	24.0935	2022	1	0	30.8	5	1	0	0	0	0
1121	18.8418	2022	1	0	41.3	6	1	0	0	0	0
1122	8.14773	2022	1	0	38.8	5	0	0	0	0	0
1123	40.3698	2022	1	0	44.4	6	1	0	0	0	0
1124	4.54458	2022	1	0	43.3	6	0	0	0	0	0
1125	9.98339	2022	1	1	56	6	0	0	0	0	0
1126	9.84703	2022	1	0	29	5	0	0	0	0	0
1127	15.6652	2022	1	1	37.6	5	1	0	0	0	0
1128	7.77885	2022	1	0	36.8	5	0	0	0	0	0
1129	15.3173	2022	1	1	57.4	6	1	0	0	0	0
1130	37.8295	2022	1	1	51.8	6	1	0	0	0	0
1131	38.3593	2022	1	0	29.8	5	1	0	0	0	0
1132	28.7544	2022	1	0	26.8	5	1	0	0	0	0
1133	11.8872	2022	1	1	25.1	5	1	0	0	0	0
1134	19.167	2022	1	1	51.8	6	1	0	0	0	0
1135	15.7753	2022	1	1	30.8	5	1	0	0	0	0
1136	5.70717	2022	1	0	33.5	5	0	0	0	0	0
1137	7.85052	2022	1	1	57	6	0	0	0	0	0
1138	12.8208	2022	1	1	46.7	6	1	0	0	0	0
1139	35.4362	2022	1	1	35.5	5	1	0	0	0	0
1140	9.34528	2022	1	1	49.9	6	0	0	0	0	0
1141	19.8802	2022	1	0	31.5	5	1	0	0	0	0
1142	21.4712	2022	1	0	52.3	6	1	0	0	0	0
1143	17.5813	2022	1	0	28.8	5	1	0	0	0	0
1144	31.9117	2022	1	0	32.3	5	1	0	0	0	0
1145	28.4939	2022	1	0	46.8	6	1	0	0	0	0
1146	25.5323	2022	1	0	40.9	6	1	0	0	0	0
1147	9.48864	2022	1	0	37.9	5	0	0	0	0	0
1148	8.48339	2022	1	1	53.9	6	0	0	0	0	0
1149	18.9397	2022	1	0	40.8	6	1	0	0	0	0
1150	28.3435	2022	1	1	43.8	6	1	0	0	0	0
1151	11.0323	2022	1	1	45.2	6	1	0	0	0	0
1152	19.8855	2022	1	1	39.8	5	1	0	0	0	0
1153	13.861	2022	1	1	42.8	6	1	0	0	0	0
1154	17.6477	2022	1	0	40.8	6	1	0	0	0	0
1155	25.1705	2022	1	0	58.7	6	1	0	0	0	0
1156	6.10752	2022	1	1	49.1	6	0	0	0	0	0
1157	26.0708	2022	1	1	30.4	5	1	0	0	0	0
1158	26.8733	2022	1	1	46.2	6	1	0	0	0	0
1159	23.7159	2022	1	0	41.3	6	1	0	0	0	0
1160	12.2509	2022	1	1	39.1	5	1	0	0	0	0
1161	1.96416	2022	1	1	53.8	6	0	0	0	0	0
1162	1.89248	2022	1	0	29.7	5	0	0	0	0	0
1163	31.7806	2022	1	0	40.1	6	1	0	0	0	0
1164	24.6844	2022	1	0	41.1	6	1	0	0	0	0
1165	25.9607	2022	1	1	50.6	6	1	0	0	0	0
1166	13.4851	2022	1	0	32.9	5	1	0	0	0	0
1167	3.91696	2022	1	0	52.3	6	0	0	0	0	0
1168	20.4309	2022	1	1	32.6	5	1	0	0	0	0
1169	10.2474	2022	1	1	52.9	6	0	0	0	0	0
1170	20.8995	2022	1	0	29.8	5	1	0	0	0	0
1171	29.8208	2022	1	0	52.3	6	1	0	0	0	0
1172	10.5795	2022	1	1	35.2	5	0	0	0	0	0
1173	17.653	2022	1	0	31.8	5	1	0	0	0	0
1174	10.111	2022	1	0	36.2	5	0	0	0	0	0
1175	10.7876	2022	1	1	27.1	5	0	0	0	0	0
1176	3.11626	2022	1	0	52.7	6	0	0	0	0	0
1177	2.76311	2022	1	1	31.2	5	0	0	0	0	0
1178	32.6198	2022	1	1	29.6	5	1	0	0	0	0
1179	3.41171	2022	1	1	29.5	5	0	0	0	0	0
1180	26.1827	2022	1	0	27.8	5	1	0	0	0	0
1181	15.1198	2022	1	1	42.3	6	1	0	0	0	0
1182	12.1801	2022	1	0	54.7	6	1	0	0	0	0
1183	18.0633	2022	1	1	37.9	5	1	0	0	0	0
1184	10.9408	2022	1	1	37.5	5	0	0	0	0	0
1185	12.2314	2022	1	0	33.8	5	1	0	0	0	0
1186	19.4516	2022	1	1	31.6	5	1	0	0	0	0
1187	7.29944	2022	1	1	31.9	5	0	0	0	0	0
1188	14.8783	2022	1	1	32.6	5	1	0	0	0	0
1189	6.45717	2022	1	1	39.6	5	0	0	0	0	0
1190	6.30184	2022	1	1	40.3	6	0	0	0	0	0
1191	11.8407	2022	1	1	46.1	6	1	0	0	0	0
1192	15.6213	2022	1	1	43.6	6	1	0	0	0	0
1193	31.8615	2022	1	0	53.3	6	1	0	0	0	0
1194	2.57566	2022	1	1	24.8	5	0	0	0	0	0
1195	7.89992	2022	1	0	51.2	6	0	0	0	0	0
1196	14.4219	2022	1	0	26.9	5	1	0	0	0	0
1197	35.1793	2022	1	1	45.1	6	1	0	0	0	0
1198	8.03923	2022	1	1	38.3	5	0	0	0	0	0
1199	14.3451	2022	1	0	33.3	5	1	0	0	0	0
1200	22.1033	2022	1	1	29.7	5	1	0	0	0	0
1201	20.5164	2022	1	1	37.8	5	1	0	0	0	0
1202	9.08807	2022	1	1	43.8	6	0	0	0	0	0
1203	18.5212	2022	1	0	35	5	1	0	0	0	0
1204	16.8271	2022	1	1	28.7	5	1	0	0	0	0
1205	25.6629	2022	1	0	33.7	5	1	0	0	0	0
1206	13.1857	2022	1	1	48.9	6	1	0	0	0	0
1207	32.2042	2022	1	0	50.2	6	1	0	0	0	0
1208	5.89512	2022	1	0	51.9	6	0	0	0	0	0
1209	10.6189	2022	1	0	41.3	6	0	0	0	0	0
1210	14.0504	2022	1	0	40.7	6	1	0	0	0	0
1211	11.04	2022	1	1	53.3	6	1	0	0	0	0
1212	16.2366	2022	1	1	33.7	5	1	0	0	0	0
1213	12.1736	2022	1	1	27.8	5	1	0	0	0	0
1214	4.58078	2022	1	0	35.9	5	0	0	0	0	0
1215	9.29992	2022	1	0	36.9	5	0	0	0	0	0
1216	9.26143	2022	1	0	27	5	0	0	0	0	0
1217	11.7282	2022	1	0	37.9	5	1	0	0	0	0
1218	18.7657	2022	1	0	42.8	6	1	0	0	0	0
1219	13.6525	2022	1	1	44.5	6	1	0	0	0	0
1220	25.279	2022	1	0	41.8	6	1	0	0	0	0
1221	12.1681	2022	1	0	28.1	5	1	0	0	0	0
1222	38.0198	2022	1	1	55.3	6	1	0	0	0	0
1223	26.3786	2022	1	1	44.1	6	1	0	0	0	0
1224	32.7655	2022	1	0	43.2	6	1	0	0	0	0
1225	24.9272	2022	1	0	33	5	1	0	0	0	0
1226	13.8596	2022	1	0	41.8	6	1	0	0	0	0
1227	22.3742	2022	1	1	35.9	5	1	0	0	0	0
1228	9.31275	2022	1	0	30.3	5	0	0	0	0	0
1229	11.7484	2022	1	0	44.9	6	1	0	0	0	0
1230	8.75011	2022	1	1	42.8	6	0	0	0	0	0
1231	22.4274	2022	1	1	28.8	5	1	0	0	0	0
1232	4.82635	2022	1	0	48.8	6	0	0	0	0	0
1233	37.0558	2022	1	0	30	5	1	0	0	0	0
1234	4.28022	2022	1	0	37.2	5	0	0	0	0	0
1235	6.05241	2022	1	0	33.5	5	0	0	0	0	0
1236	16.7259	2022	1	1	51.4	6	1	0	0	0	0
1237	7.89059	2022	1	0	33.5	5	0	0	0	0	0
1238	38.3442	2022	1	0	31.9	5	1	0	0	0	0
1239	34.9885	2022	1	1	56.7	6	1	0	0	0	0
1240	25.466	2022	1	1	30.6	5	1	0	0	0	0
1241	31.796	2022	1	1	33.3	5	1	0	0	0	0
1242	15.2799	2022	1	1	45	6	1	0	0	0	0
1243	11.7191	2022	1	0	33.5	5	1	0	0	0	0
1244	15.8774	2022	1	0	32.8	5	1	0	0	0	0
1245	8.07019	2022	1	0	40.8	6	0	0	0	0	0
1246	8.60167	2022	1	1	44.2	6	0	0	0	0	0
1247	13.6122	2022	1	1	28.5	5	1	0	0	0	0
1248	8.83808	2022	1	1	31.9	5	0	0	0	0	0
1249	12.2065	2022	1	1	37.2	5	1	0	0	0	0
1250	24.8209	2022	1	1	28.4	5	1	0	0	0	0
1251	5.68405	2022	1	0	46	6	0	0	0	0	0
1252	14.3702	2022	1	0	48.9	6	1	0	0	0	0
1253	4.57457	2022	1	1	38.8	5	0	0	0	0	0
1254	20.4239	2022	1	1	22.8	5	1	0	0	0	0
1255	19.8216	2022	1	1	38.4	5	1	0	0	0	0
1256	32.423	2022	1	1	37.2	5	1	0	0	0	0
1257	9.13083	2022	1	0	31.5	5	0	0	0	0	0
1258	27.8134	2022	1	1	27.3	5	1	0	0	0	0
1259	26.9594	2022	1	0	49.4	6	1	0	0	0	0
1260	24.8292	2022	1	0	30.8	5	1	0	0	0	0
1261	14.9222	2022	1	1	33	5	1	0	0	0	0
1262	21.0262	2022	1	0	32	5	1	0	0	0	0
1263	14.8643	2022	1	1	53.9	6	1	0	0	0	0
1264	8.20372	2022	1	1	58.1	6	0	0	0	0	0
1265	25.4239	2022	1	1	34.7	5	1	0	0	0	0
1266	23.8503	2022	1	0	37.2	5	1	0	0	0	0
1267	17.1302	2022	1	1	31.8	5	1	0	0	0	0
1268	11.9869	2022	1	0	39.8	5	1	0	0	0	0
1269	14.9116	2022	1	0	45.3	6	1	0	0	0	0
1270	17.7371	2022	1	0	35.8	5	1	0	0	0	0
1271	18.4324	2022	1	1	35.8	5	1	0	0	0	0
1272	12.7432	2022	1	0	26.2	5	1	0	0	0	0
1273	18.1107	2022	1	1	33.4	5	1	0	0	0	0
1274	18.7176	2022	1	1	30.3	5	1	0	0	0	0
1275	6.19854	2022	1	1	41.5	6	0	0	0	0	0
1276	18.3364	2022	1	1	32.2	5	1	0	0	0	0
1277	27.3483	2022	1	0	37.3	5	1	0	0	0	0
1278	22.2354	2022	1	1	40.2	6	1	0	0	0	0
1279	27.5343	2022	1	1	39.1	5	1	0	0	0	0
1280	19.143	2022	1	0	38.4	5	1	0	0	0	0
1281	4.2208	2022	1	1	43.8	6	0	0	0	0	0
1282	7.17139	2022	1	1	43.5	6	0	0	0	0	0
1283	8.13815	2022	1	1	33.7	5	0	0	0	0	0
1284	4.10796	2022	1	0	32.6	5	0	0	0	0	0
1285	8.49192	2022	1	0	48.2	6	0	0	0	0	0
1286	11.5401	2022	1	0	42.2	6	1	0	0	0	0
1287	16.3007	2022	1	0	38.2	5	1	0	0	0	0
1288	14.8521	2022	1	0	34.8	5	1	0	0	0	0
1289	8.68405	2022	1	1	33.3	5	0	0	0	0	0
1290	8.31046	2022	1	1	29.3	5	0	0	0	0	0
1291	27.3102	2022	1	0	36.6	5	1	0	0	0	0
1292	15.4163	2022	1	0	34.9	5	1	0	0	0	0
1293	16.2489	2022	1	0	36.7	5	1	0	0	0	0
1294	15.8219	2022	1	0	28.3	5	1	0	0	0	0
1295	14.8124	2022	1	0	29.2	5	1	0	0	0	0
1296	13.3959	2022	1	0	51.2	6	1	0	0	0	0
1297	22.9064	2022	1	1	54.4	6	1	0	0	0	0
1298	28.8396	2022	1	1	43.2	6	1	0	0	0	0
1299	24.8902	2022	1	1	32.2	5	1	0	0	0	0
1300	13.5483	2022	1	0	37.3	5	1	0	0	0	0
1301	23.0268	2022	1	1	53.3	6	1	0	0	0	0
1302	13.7359	2022	1	1	55	6	1	0	0	0	0
1303	3.26929	2022	1	1	28.4	5	0	0	0	0	0
1304	9.87344	2022	1	1	40.8	6	0	0	0	0	0
1305	13.4233	2022	1	0	34.8	5	1	0	0	0	0
1306	12.4611	2022	1	1	41.4	6	1	0	0	0	0
1307	18.3105	2022	1	0	49.1	6	1	0	0	0	0
1308	11.874	2022	1	1	54.6	6	1	0	0	0	0
1309	12.2522	2022	1	0	40.7	6	1	0	0	0	0
1310	4.23147	2022	1	1	28.2	5	0	0	0	0	0
1311	9.90088	2022	1	0	51	6	0	0	0	0	0
1312	24.9878	2022	1	1	48	6	1	0	0	0	0
1313	29.8536	2022	1	0	45	6	1	0	0	0	0
1314	32.9765	2022	1	0	49.8	6	1	0	0	0	0
1315	4.22385	2022	1	1	37.1	5	0	0	0	0	0
1316	15.6511	2022	1	0	29	5	1	0	0	0	0
1317	7.50991	2022	1	0	41.9	6	0	0	0	0	0
1318	4.96493	2022	1	0	28.9	5	0	0	0	0	0
1319	12.67	2022	1	1	41.3	6	1	0	0	0	0
1320	9.11711	2022	1	1	28.4	5	0	0	0	0	0
1321	19.0683	2022	1	1	26.8	5	1	0	0	0	0
1322	8.1229	2022	1	0	34.3	5	0	0	0	0	0
1323	17.3788	2022	1	1	43.2	6	1	0	0	0	0
1324	15.9286	2022	1	1	53.3	6	1	0	0	0	0
1325	19.1857	2022	1	0	43.6	6	1	0	0	0	0
1326	10.4925	2022	1	0	44.3	6	0	0	0	0	0
1327	24.8628	2022	1	0	32.6	5	1	0	0	0	0
1328	10.2059	2022	1	1	48.8	6	0	0	0	0	0
1329	23.7298	2022	1	1	38.2	5	1	0	0	0	0
1330	12.8774	2022	1	0	38.2	5	1	0	0	0	0
1331	4.51205	2022	1	1	37.8	5	0	0	0	0	0
1332	8.4294	2022	1	0	35.2	5	0	0	0	0	0
1333	12.054	2022	1	0	58.9	6	1	0	0	0	0
1334	9.15218	2022	1	1	37.8	5	0	0	0	0	0
1335	7.89875	2022	1	0	29.7	5	0	0	0	0	0
1336	18.7145	2022	1	1	27.3	5	1	0	0	0	0
1337	23.0116	2022	1	0	52.2	6	1	0	0	0	0
1338	2.24343	2022	1	0	29.2	5	0	0	0	0	0
1339	25.0333	2022	1	1	59.8	6	1	0	0	0	0
1340	14.5657	2022	1	0	34.3	5	1	0	0	0	0
1341	17.8319	2022	1	1	47.6	6	1	0	0	0	0
1342	24.5622	2022	1	0	52.8	6	1	0	0	0	0
1343	24.1436	2022	1	0	49.6	6	1	0	0	0	0
1344	16.5657	2022	1	0	32.6	5	1	0	0	0	0
1345	30.063	2022	1	1	58	6	1	0	0	0	0
1346	7.04804	2022	1	0	65.1	7	0	0	0	0	0
1347	23.8695	2022	1	1	75.6	7	1	0	0	0	0
1348	16.5452	2022	1	0	76.9	7	1	0	0	0	0
1349	6.94556	2022	1	1	78.6	7	0	0	0	0	0
1350	14.5885	2022	1	0	74.6	7	1	0	0	0	0
1351	10.6813	2022	1	0	66.3	7	0	0	0	0	0
1352	15.6053	2022	1	1	62.4	7	1	0	0	0	0
1353	15.6902	2022	1	1	68.6	7	1	0	0	0	0
1354	21.1105	2022	1	0	72.2	7	1	0	0	0	0
1355	11.3074	2022	1	0	68	7	1	0	0	0	0
1356	25.4307	2022	1	1	65.7	7	1	0	0	0	0
1357	14.8046	2022	1	0	61.3	7	1	0	0	0	0
1358	12.5757	2022	1	1	71.4	7	1	0	0	0	0
1359	10.3339	2022	1	1	85.6	7	0	0	0	0	0
1360	10.2458	2022	1	1	83.2	7	0	0	0	0	0
1361	22.8191	2022	1	1	62	7	1	0	0	0	0
1362	10.6637	2022	1	0	68.3	7	0	0	0	0	0
1363	10.5693	2022	1	0	60.9	7	0	0	0	0	0
1364	10.2522	2022	1	0	73.8	7	0	0	0	0	0
1365	23.9592	2022	1	0	70	7	1	0	0	0	0
1366	9.04964	2022	1	1	67	7	0	0	0	0	0
1367	12.0088	2022	1	0	63.9	7	1	0	0	0	0
1368	12.3163	2022	1	0	75.8	7	1	0	0	0	0
1369	11.2786	2022	1	0	65.7	7	1	0	0	0	0
1370	11.7494	2022	1	1	82.6	7	1	0	0	0	0
1371	22.6781	2022	1	0	74.6	7	1	0	0	0	0
1372	4.72938	2022	1	1	70.9	7	0	0	0	0	0
1373	8.90873	2022	1	1	78	7	0	0	0	0	0
1374	10.8943	2022	1	0	86.6	7	0	0	0	0	0
1375	23.8006	2022	1	1	63.8	7	1	0	0	0	0
1376	8.35789	2022	1	0	79.3	7	0	0	0	0	0
1377	12.5805	2022	1	0	81.1	7	1	0	0	0	0
1378	8.15773	2022	1	1	61.8	7	0	0	0	0	0
1379	17.6693	2022	1	1	62.9	7	1	0	0	0	0
1380	15.9351	2022	1	1	66.7	7	1	0	0	0	0
1381	17.0064	2022	1	0	64.7	7	1	0	0	0	0
1382	7.32666	2022	1	0	63.2	7	0	0	0	0	0
1383	8.70056	2022	1	0	76.8	7	0	0	0	0	0
1384	12.8495	2022	1	1	72.2	7	1	0	0	0	0
1385	7.85508	2022	1	0	87.2	7	0	0	0	0	0
1386	14.8463	2022	1	0	70.2	7	1	0	0	0	0
1387	4.59007	2022	1	1	72.8	7	0	0	0	0	0
1388	20.7246	2022	1	0	67.3	7	1	0	0	0	0
1389	12.6733	2022	1	1	84.7	7	1	0	0	0	0
1390	6.76301	2022	1	1	83.5	7	0	0	0	0	0
1391	9.33787	2022	1	1	69.3	7	0	0	0	0	0
1392	19.6549	2022	1	1	75	7	1	0	0	0	0
1393	10.7758	2022	1	0	62.7	7	0	0	0	0	0
1394	10.3147	2022	1	0	75.6	7	0	0	0	0	0
1395	19.1457	2022	1	0	79.3	7	1	0	0	0	0
1396	11.8727	2022	1	0	60.8	7	1	0	0	0	0
1397	11.9656	2022	1	1	61.4	7	1	0	0	0	0
1398	15.3571	2022	1	1	66.3	7	1	0	0	0	0
1399	30.5853	2022	1	1	77.7	7	1	0	0	0	0
1400	17.3315	2022	1	1	63.2	7	1	0	0	0	0
1401	9.44996	2022	1	1	70	7	0	0	0	0	0
1402	11.1217	2022	1	0	66.3	7	1	0	0	0	0
1403	11.0849	2022	1	0	72.9	7	1	0	0	0	0
1404	7.01601	2022	1	1	89.1	7	0	0	0	0	0
1405	12.8191	2022	1	0	67.5	7	1	0	0	0	0
1406	33.4614	2022	1	1	67.5	7	1	0	0	0	0
1407	26.9837	2022	1	1	71.8	7	1	0	0	0	0
1408	34.4296	2022	1	1	62.8	7	1	0	0	0	0
1409	19.1406	2022	1	1	63.1	7	1	0	0	0	0
1410	16.7172	2022	1	1	63.1	7	1	0	0	0	0
1411	26.6963	2022	1	0	73.7	7	1	0	0	0	0
1412	14.8228	2022	1	1	62.2	7	1	0	0	0	0
1413	18.4519	2022	1	1	73.2	7	1	0	0	0	0
1414	12.9284	2022	1	1	66	7	1	0	0	0	0
1415	14.0982	2022	1	1	62.2	7	1	0	0	0	0
1416	27.6325	2022	1	0	71.4	7	1	0	0	0	0
1417	23.4884	2022	1	1	72.6	7	1	0	0	0	0
1418	15.6413	2022	1	0	64.3	7	1	0	0	0	0
1419	30.9462	2022	1	1	60.1	7	1	0	0	0	0
1420	46.0934	2022	1	1	67.5	7	1	0	0	0	0
1421	41.5221	2022	1	1	65.7	7	1	0	0	0	0
1422	20.8534	2022	1	0	63.9	7	1	0	0	0	0
1423	15.8708	2022	1	1	85.8	7	1	0	0	0	0
1424	18.3741	2022	1	1	75.1	7	1	0	0	0	0
1425	15.775	2022	1	0	80.2	7	1	0	0	0	0
1426	30.8504	2022	1	0	60.5	7	1	0	0	0	0
1427	16.0425	2022	1	0	80.8	7	1	0	0	0	0
1428	24.4326	2022	1	0	77.3	7	1	0	0	0	0
1429	25.0474	2022	1	0	73	7	1	0	0	0	0
1430	25.0195	2022	1	0	75.1	7	1	0	0	0	0
1431	17.378	2022	1	1	84.9	7	1	0	0	0	0
1432	21.8295	2022	1	1	82.6	7	1	0	0	0	0
1433	10.1577	2022	1	1	77.8	7	0	0	0	0	0
1434	17.6415	2022	1	1	65.1	7	1	0	0	0	0
1435	26.0675	2022	1	1	77.9	7	1	0	0	0	0
1436	31.3794	2022	1	0	81.6	7	1	0	0	0	0
1437	10.0779	2022	1	1	65.8	7	0	0	0	0	0
1438	9.31131	2022	1	0	80.3	7	0	0	0	0	0
1439	23.6461	2022	1	0	81.5	7	1	0	0	0	0
1440	20.8674	2022	1	1	68.1	7	1	0	0	0	0
1441	8.13953	2022	1	1	66.7	7	0	0	0	0	0
1442	32.2817	2022	1	1	65.3	7	1	0	0	0	0
1443	1.17676	2022	1	1	66	7	0	0	0	0	0
1444	22.3186	2022	1	0	75.7	7	1	0	0	0	0
1445	30.0399	2022	1	1	63.3	7	1	0	0	0	0
1446	10.9502	2022	1	1	73.4	7	0	0	0	0	0
1447	37.0306	2022	1	1	74.8	7	1	0	0	0	0
1448	17.4459	2022	1	0	72.9	7	1	0	0	0	0
1449	14.5354	2022	1	0	60.5	7	1	0	0	0	0
1450	39.1187	2022	1	1	69.2	7	1	0	0	0	0
1451	10.9562	2022	1	0	80.8	7	0	0	0	0	0
1452	32.5032	2022	1	1	66.1	7	1	0	0	0	0
1453	23.3127	2022	1	1	61	7	1	0	0	0	0
1454	11.1917	2022	1	0	82.9	7	1	0	0	0	0
1455	44.5683	2022	1	1	70.7	7	1	0	0	0	0
1456	31.1318	2022	1	1	75	7	1	0	0	0	0
1457	9.81635	2022	1	1	74.6	7	0	0	0	0	0
1458	23.3047	2022	1	1	76.2	7	1	0	0	0	0
1459	40.2385	2022	1	0	83.3	7	1	0	0	0	0
1460	10.3453	2022	1	0	69	7	0	0	0	0	0
1461	7.68839	2022	1	1	74.7	7	0	0	0	0	0
1462	5.71015	2022	1	1	63.2	7	0	0	0	0	0
1463	30.3314	2022	1	1	62.2	7	1	0	0	0	0
1464	31.5071	2022	1	1	70.4	7	1	0	0	0	0
1465	24.1212	2022	1	1	63.3	7	1	0	0	0	0
1466	38.951	2022	1	1	67.2	7	1	0	0	0	0
1467	14.3757	2022	1	1	62.8	7	1	0	0	0	0
1468	16.4597	2022	1	0	74	7	1	0	0	0	0
1469	35.6473	2022	1	0	68.7	7	1	0	0	0	0
1470	6.57451	2022	1	0	66.2	7	0	0	0	0	0
1471	16.4497	2022	1	1	83.8	7	1	0	0	0	0
1472	22.1968	2022	1	1	66.7	7	1	0	0	0	0
1473	37.9768	2022	1	0	78.3	7	1	0	0	0	0
1474	28.5408	2022	1	1	63.3	7	1	0	0	0	0
1475	20.4322	2022	1	1	74.1	7	1	0	0	0	0
1476	15.0304	2022	1	1	69	7	1	0	0	0	0
1477	17.5257	2022	1	1	75.4	7	1	0	0	0	0
1478	8.22138	2022	1	0	62.5	7	0	0	0	0	0
1479	8.54676	2022	1	0	89	7	0	0	0	0	0
1480	13.6211	2022	1	0	69	7	1	0	0	0	0
1481	15.7611	2022	1	1	83.3	7	1	0	0	0	0
1482	8.42699	2022	1	1	70.1	7	0	0	0	0	0
1483	12.3156	2022	1	1	76	7	1	0	0	0	0
1484	25.0574	2022	1	0	63.7	7	1	0	0	0	0
1485	15.4357	2022	1	1	74.8	7	1	0	0	0	0
1486	17.0825	2022	1	1	68.7	7	1	0	0	0	0
1487	8.25132	2022	1	0	64.6	7	0	0	0	0	0
1488	32.7128	2022	1	0	68.2	7	1	0	0	0	0
1489	21.9513	2022	1	1	60.5	7	1	0	0	0	0
1490	21.1189	2022	1	0	92.3	7	1	0	0	0	0
1491	27.4768	2022	1	0	77.7	7	1	0	0	0	0
1492	37.4339	2022	1	1	77.3	7	1	0	0	0	0
1493	19.4201	2022	1	1	82.5	7	1	0	0	0	0
1494	26.1833	2022	1	0	63.3	7	1	0	0	0	0
1495	13.699	2022	1	1	68	7	1	0	0	0	0
1496	25.794	2022	1	1	68	7	1	0	0	0	0
1497	14.3141	2022	1	1	71.9	7	1	0	0	0	0
1498	23.4537	2022	1	1	62.3	7	1	0	0	0	0
1499	6.41528	2022	1	0	99	7	0	0	0	0	0
1500	19.6344	2022	1	0	71.7	7	1	0	0	0	0
1501	3.17694	2022	1	1	61.1	7	0	0	0	0	0
1502	26.7617	2022	1	1	72.3	7	1	0	0	0	0
1503	42.5575	2022	1	1	61.5	7	1	0	0	0	0
1504	26.3933	2022	1	0	70.9	7	1	0	0	0	0
1505	23.9833	2022	1	0	64.4	7	1	0	0	0	0
1506	16.6288	2022	1	0	67.6	7	1	0	0	0	0
1507	28.3616	2022	1	0	70.3	7	1	0	0	0	0
1508	30.9933	2022	1	0	79.8	7	1	0	0	0	0
1509	34.261	2022	1	1	67	7	1	0	0	0	0
1510	30.5296	2022	1	1	72.9	7	1	0	0	0	0
1511	33.8578	2022	1	0	68.4	7	1	0	0	0	0
1512	16.5793	2022	1	0	77.1	7	1	0	0	0	0
1513	23.4115	2022	1	1	80.3	7	1	0	0	0	0
1514	11.8107	2022	1	1	84.8	7	1	0	0	0	0
1515	33.0789	2022	1	1	75.4	7	1	0	0	0	0
1516	8.4294	2022	1	1	72.8	7	0	0	0	0	0
1517	11.6091	2022	1	0	61.8	7	1	0	0	0	0
1518	37.459	2022	1	0	80.2	7	1	0	0	0	0
1519	32.8297	2022	1	1	81.4	7	1	0	0	0	0
1520	22.5722	2022	1	0	78.2	7	1	0	0	0	0
1521	29.8717	2022	1	0	76.5	7	1	0	0	0	0
1522	27.6322	2022	1	0	79	7	1	0	0	0	0
1523	9.76908	2022	1	1	74.3	7	0	0	0	0	0
1524	12.8736	2022	1	0	73.4	7	1	0	0	0	0
1525	11.3397	2022	1	1	80.7	7	1	0	0	0	0
1526	26.4263	2022	1	1	67.3	7	1	0	0	0	0
1527	4.32787	2022	1	0	80.6	7	0	0	0	0	0
1528	7.89792	2022	1	0	89.6	7	0	0	0	0	0
1529	20.8733	2022	1	1	84.8	7	1	0	0	0	0
1530	16.0845	2022	1	0	81.6	7	1	0	0	0	0
1531	5.78301	2022	1	1	80.8	7	0	0	0	0	0
1532	19.6069	2022	1	0	79.8	7	1	0	0	0	0
1533	17.9447	2022	1	0	66.4	7	1	0	0	0	0
1534	16.2146	2022	1	0	64	7	1	0	0	0	0
1535	12.5877	2022	1	0	68.8	7	1	0	0	0	0
1536	25.3028	2022	1	0	65	7	1	0	0	0	0
1537	16.4858	2022	1	1	77.3	7	1	0	0	0	0
1538	11.7172	2022	1	0	68.4	7	1	0	0	0	0
1539	13.8358	2022	1	1	73.2	7	1	0	0	0	0
1540	3.37121	2022	1	0	98	7	0	0	0	0	0
1541	13.1339	2022	1	0	90	7	1	0	0	0	0
1542	23.5875	2022	1	0	76.1	7	1	0	0	0	0
1543	30.799	2022	1	0	72.5	7	1	0	0	0	0
1544	7.47091	2022	1	1	77.2	7	0	0	0	0	0
1545	6.3603	2022	1	1	75.6	7	0	0	0	0	0
1546	29.3888	2022	1	1	66.2	7	1	0	0	0	0
1547	9.01926	2022	1	1	79.2	7	0	0	0	0	0
1548	19.2732	2022	1	0	78.9	7	1	0	0	0	0
1549	17.4273	2022	1	0	73.1	7	1	0	0	0	0
1550	34.7898	2022	1	1	71.8	7	1	0	0	0	0
1551	20.0981	2022	1	0	90.1	7	1	0	0	0	0
1552	38.9054	2022	1	1	77.3	7	1	0	0	0	0
1553	39.979	2022	1	0	73.2	7	1	0	0	0	0
1554	12.8967	2022	1	1	67.8	7	1	0	0	0	0
1555	19.7548	2022	1	0	79.6	7	1	0	0	0	0
1556	17.8144	2022	1	1	72.4	7	1	0	0	0	0
1557	30.4343	2022	1	1	67	7	1	0	0	0	0
1558	22.3888	2022	1	1	68.3	7	1	0	0	0	0
1559	7.50788	2022	1	0	87.6	7	0	0	0	0	0
1560	22.2785	2022	1	1	80.4	7	1	0	0	0	0
1561	19.5657	2022	1	0	76.8	7	1	0	0	0	0
1562	27.4746	2022	1	0	73.9	7	1	0	0	0	0
1563	16.5989	2022	1	0	63.7	7	1	0	0	0	0
1564	32.3415	2022	1	1	77.6	7	1	0	0	0	0
1565	13.62	2022	1	1	70	7	1	0	0	0	0
1566	21.4606	2022	1	1	78	7	1	0	0	0	0
1567	10.4448	2022	1	1	84.3	7	0	0	0	0	0
1568	12.0263	2022	1	0	77.3	7	1	0	0	0	0
1569	13.268	2022	1	1	75.4	7	1	0	0	0	0
1570	7.44483	2022	1	1	86.9	7	0	0	0	0	0
1571	29.9282	2022	1	1	75.3	7	1	0	0	0	0
1572	11.0613	2022	1	0	67.2	7	1	0	0	0	0
1573	39.6147	2022	1	0	62.2	7	1	0	0	0	0
1574	18.4729	2022	1	1	64.7	7	1	0	0	0	0
1575	23.7496	2022	1	1	64.8	7	1	0	0	0	0
1576	36.8616	2022	1	1	65.2	7	1	0	0	0	0
1577	6.66725	2022	1	0	67.3	7	0	0	0	0	0
1578	15.9089	2022	1	0	64.2	7	1	0	0	0	0
1579	19.8897	2022	1	1	71	7	1	0	0	0	0
1580	4.63047	2022	1	1	75.8	7	0	0	0	0	0
1581	19.9912	2022	1	1	65.3	7	1	0	0	0	0
1582	12.993	2022	1	0	68.5	7	1	0	0	0	0
1583	15.1944	2022	1	0	70.6	7	1	0	0	0	0
1584	30.8581	2022	1	1	67.5	7	1	0	0	0	0
1585	35.5482	2022	1	0	60.1	7	1	0	0	0	0
1586	23.9422	2022	1	1	64.9	7	1	0	0	0	0
1587	5.52364	2022	1	1	67	7	0	0	0	0	0
1588	7.11909	2022	1	0	71.5	7	0	0	0	0	0
1589	37.1051	2022	1	1	65.8	7	1	0	0	0	0
1590	10.1664	2022	1	0	72.8	7	0	0	0	0	0
1591	21.9194	2022	1	1	60.8	7	1	0	0	0	0
1592	26.7671	2022	1	0	63.3	7	1	0	0	0	0
1593	9.22067	2022	1	1	60.4	7	0	0	0	0	0
1594	21.7881	2022	1	1	83.1	7	1	0	0	0	0
1595	13.373	2022	1	1	76.8	7	1	0	0	0	0
1596	19.8546	2022	1	0	69.6	7	1	0	0	0	0
1597	16.0018	2022	1	0	62.2	7	1	0	0	0	0
1598	30.4939	2022	1	0	63.5	7	1	0	0	0	0
1599	27.718	2022	1	1	81.8	7	1	0	0	0	0
1600	5.669	2022	1	0	85.7	7	0	0	0	0	0
1601	25.5271	2022	1	0	70.3	7	1	0	0	0	0
1602	21.2662	2022	1	0	79.2	7	1	0	0	0	0
1603	31.2154	2022	1	0	86.8	7	1	0	0	0	0
1604	26.4133	2022	1	0	84.3	7	1	0	0	0	0
1605	28.1191	2022	1	1	65.2	7	1	0	0	0	0
1606	12.3978	2023	1	1	22.8	5	1	0	0	0	0
1607	16.0419	2023	1	1	18.3	5	1	0	0	0	0
1608	14.5017	2023	1	0	25.6	5	1	0	0	0	0
1609	34.7471	2023	1	1	20.7	5	1	0	0	0	0
1610	4.99622	2023	1	1	25.1	5	0	0	0	0	0
1611	28.9386	2023	1	0	25.5	5	1	0	0	0	0
1612	11.0828	2023	1	1	24.5	5	1	0	0	0	0
1613	15.8192	2023	1	0	18.9	5	1	0	0	0	0
1614	25.3586	2023	1	0	20	5	1	0	0	0	0
1615	22.0605	2023	1	0	24	5	1	0	0	0	0
1616	7.06619	2023	1	0	19.7	5	0	0	0	0	0
1617	25.3045	2023	1	0	20.8	5	1	0	0	0	0
1618	16.5352	2023	1	0	20.9	5	1	0	0	0	0
1619	21.3584	2023	1	1	21.8	5	1	0	0	0	0
1620	11.0702	2023	1	1	22.3	5	1	0	0	0	0
1621	8.69448	2023	1	0	11.8	4	0	1	0	0	0
1622	7.99862	2023	1	0	23.8	5	0	0	0	0	0
1623	8.05776	2023	1	0	22	5	0	0	0	0	0
1624	9.3702	2023	1	1	23.1	5	0	0	0	0	0
1625	26.8686	2023	1	0	25.7	5	1	0	0	0	0
1626	10.2145	2023	1	0	20.7	5	0	0	0	0	0
1627	9.86599	2023	1	0	20.7	5	0	0	0	0	0
1628	3.90273	2023	1	1	23	5	0	0	0	0	0
1629	18.3082	2023	1	0	20.3	5	1	0	0	0	0
1630	9.35636	2023	1	0	23.3	5	0	0	0	0	0
1631	12.9376	2023	1	0	20.6	5	1	0	0	0	0
1632	23.4095	2023	1	0	23.2	5	1	0	0	0	0
1633	15.2605	2023	1	0	24.3	5	1	0	0	0	0
1634	18.7687	2023	1	1	23.7	5	1	0	0	0	0
1635	25.068	2023	1	0	19.2	5	1	0	0	0	0
1636	20.3102	2023	1	0	21.8	5	1	0	0	0	0
1637	3.2421	2023	1	1	21.3	5	0	0	0	0	0
1638	6.44583	2023	1	1	19	5	0	0	0	0	0
1639	11.1117	2023	1	0	20.7	5	1	0	0	0	0
1640	13.0433	2023	1	1	22.8	5	1	0	0	0	0
1641	20.6059	2023	1	1	21.1	5	1	0	0	0	0
1642	24.7244	2023	1	1	19.8	5	1	0	0	0	0
1643	16.9341	2023	1	1	21.4	5	1	0	0	0	0
1644	27.7432	2023	1	1	16.8	4	1	0	0	0	0
1645	21.8164	2023	1	0	23.2	5	1	0	0	0	0
1646	17.7142	2023	1	0	18.7	5	1	0	0	0	0
1647	36.4622	2023	1	0	24.3	5	1	0	0	0	0
1648	17.3141	2023	1	0	20.7	5	1	0	0	0	0
1649	19.8987	2023	1	0	22.1	5	1	0	0	0	0
1650	16.4886	2023	1	0	23.9	5	1	0	0	0	0
1651	7.27759	2023	1	1	21.8	5	0	1	0	0	0
1652	23.8662	2023	1	1	23.8	5	1	0	0	0	0
1653	33.8046	2023	1	1	25	5	1	0	0	0	0
1654	19.5892	2023	1	1	16.8	4	1	0	0	0	0
1655	11.6402	2023	1	0	22.3	5	1	0	0	0	0
1656	17.9332	2023	1	1	21.4	5	1	0	0	0	0
1657	9.09714	2023	1	1	20.7	5	0	0	0	0	0
1658	27.2449	2023	1	1	21.8	5	1	0	0	0	0
1659	10.7745	2023	1	0	17.7	4	0	0	0	0	0
1660	34.0814	2023	1	1	15.4	4	1	1	0	0	A
1661	12.438	2023	1	0	12.2	4	1	1	65	0	B
1662	20.7191	2023	1	1	13.8	4	1	1	141	0	B
1663	6.4798	2023	1	0	12.1	4	0	1	0	0	0
1664	15.0579	2023	1	0	22.7	5	1	0	0	0	0
1665	8.90462	2023	1	0	15.3	4	0	1	0	0	0
1666	24.1758	2023	1	0	19.8	5	1	1	204	0	C
1667	3.73411	2023	1	1	24.5	5	0	1	0	0	0
1668	10.4247	2023	1	1	21.7	5	0	0	0	0	0
1669	21.5194	2023	1	1	23.2	5	1	0	0	0	0
1670	27.3757	2023	1	1	23.5	5	1	0	0	0	0
1671	13.2484	2023	1	1	24.8	5	1	0	0	0	0
1672	19.2179	2023	1	0	18.6	5	1	0	0	0	0
1673	9.29219	2023	1	1	18	5	0	0	0	0	0
1674	13.9518	2023	1	0	22.7	5	1	0	0	0	0
1675	28.0955	2023	1	0	20.1	5	1	0	0	0	0
1676	29.2255	2023	1	1	20.6	5	1	0	0	0	0
1677	4.14811	2023	1	1	20.1	5	0	0	0	0	0
1678	13.685	2023	1	0	24.5	5	1	0	0	0	0
1679	4.15691	2023	1	1	13.8	4	0	2	0	0	0
1680	9.92387	2023	1	1	14.4	4	0	2	0	0	0
1681	3.78822	2023	1	0	23.9	5	0	0	0	0	0
1682	32.8168	2023	1	1	17.8	4	1	0	0	0	0
1683	25.0277	2023	1	0	22.3	5	1	0	0	0	0
1684	10.1239	2023	1	1	22.1	5	0	0	0	0	0
1685	4.17956	2023	1	0	18.5	5	0	0	0	0	0
1686	5.58387	2023	1	0	20.7	5	0	0	0	0	0
1687	23.6187	2023	1	0	22	5	1	0	0	0	0
1688	2.61381	2023	1	1	20.8	5	0	0	0	0	0
1689	12.5274	2023	1	0	19.5	5	1	0	0	0	0
1690	2.76169	2023	1	0	17	4	0	0	0	0	0
1691	10.9612	2023	1	0	23.1	5	0	0	0	0	0
1692	12.6646	2023	1	1	19.5	5	1	0	0	0	0
1693	13.3862	2023	1	1	17.9	4	1	0	0	0	0
1694	18.5532	2023	1	1	18.7	5	1	0	0	0	0
1695	17.3719	2023	1	0	22.3	5	1	0	0	0	0
1696	23.412	2023	1	1	16.4	4	1	0	0	0	0
1697	16.5773	2023	1	1	23.4	5	1	0	0	0	0
1698	10.5924	2023	1	1	15.3	4	0	0	0	0	0
1699	13.6517	2023	1	1	11.6	4	1	1	119	0	B
1700	5.42895	2023	1	1	15.6	4	0	0	0	0	0
1701	11.2695	2023	1	1	25.8	5	1	0	0	0	0
1702	12.7483	2023	1	1	19.4	5	1	0	0	0	0
1703	9.09755	2023	1	1	25.8	5	0	0	0	0	0
1704	24.6111	2023	1	1	24.2	5	1	0	0	0	0
1705	21.2009	2023	1	0	21.8	5	1	0	0	0	0
1706	12.0535	2023	1	0	17.9	4	1	0	0	0	0
1707	2.44989	2023	1	1	18	5	0	0	0	0	0
1708	15.3532	2023	1	0	17.7	4	1	0	0	0	0
1709	17.3256	2023	1	0	19.2	5	1	0	0	0	0
1710	21.6641	2023	1	0	19.3	5	1	0	0	0	0
1711	13.7212	2023	1	1	24.9	5	1	0	0	0	0
1712	2.97906	2023	1	1	19.3	5	0	1	0	0	0
1713	6.302	2023	1	1	18.3	5	0	0	0	0	0
1714	33.6	2023	1	1	25.3	5	1	0	0	0	0
1715	2.55857	2023	1	1	17.8	4	0	1	0	0	0
1716	18.9666	2023	1	1	24.2	5	1	0	0	0	0
1717	7.80045	2023	1	0	20.7	5	0	0	0	0	0
1718	37.2561	2023	1	1	20.2	5	1	0	0	0	0
1719	17.5857	2023	1	1	25	5	1	0	0	0	0
1720	14.4374	2023	1	1	15.8	4	1	0	0	0	0
1721	28.4151	2023	1	1	21.3	5	1	0	0	0	0
1722	5.7461	2023	1	1	19.8	5	0	0	0	0	0
1723	17.3898	2023	1	1	21.9	5	1	1	204	0	C
1724	24.3154	2023	1	0	20.4	5	1	1	90	0	C
1725	27.9786	2023	1	0	20.7	5	1	0	0	0	0
1726	7.79688	2023	1	1	17.9	4	0	0	0	0	0
1727	9.10111	2023	1	1	18.6	5	0	0	0	0	0
1728	19.3746	2023	1	1	20.2	5	1	0	0	0	0
1729	8.35813	2023	1	1	23.2	5	0	0	0	0	0
1730	8.00891	2023	1	1	21.8	5	0	0	0	0	0
1731	18.7831	2023	1	0	19.3	5	1	0	0	0	0
1732	19.437	2023	1	0	19.6	5	1	0	0	0	0
1733	34.9773	2023	1	0	22	5	1	0	0	0	0
1734	0.29755	2023	1	1	23.6	5	0	0	0	0	0
1735	5.71581	2023	1	0	21.9	5	0	0	0	0	0
1736	19.2891	2023	1	1	20.3	5	1	0	0	0	0
1737	7.78263	2023	1	1	21.3	5	0	0	0	0	0
1738	11.004	2023	1	0	22.8	5	1	0	0	0	0
1739	2.71537	2023	1	1	18.8	5	0	1	0	0	0
1740	12.5203	2023	1	1	25.1	5	1	0	0	0	0
1741	15.0361	2023	1	1	11.3	4	1	1	116	0	C
1742	12.0321	2023	1	1	24.1	5	1	0	0	0	0
1743	13.0904	2023	1	1	12.9	4	1	2	0	127	BB
1744	13.1759	2023	1	0	20.5	5	1	0	0	0	0
1745	15.4637	2023	1	0	24.8	5	1	0	0	0	0
1746	12.2102	2023	1	1	20	5	1	0	0	0	0
1747	30.2878	2023	1	0	22.8	5	1	0	0	0	0
1748	0.32784	2023	1	0	19.3	5	0	0	0	0	0
1749	8.55412	2023	1	1	21	5	0	0	0	0	0
1750	6.93987	2023	1	1	18.1	5	0	1	0	0	0
1751	5.6588	2023	1	1	25.8	5	0	0	0	0	0
1752	10.3394	2023	1	1	13.1	4	0	0	0	0	0
1753	8.66102	2023	1	0	21.2	5	0	0	0	0	0
1754	9.29354	2023	1	0	20.7	5	0	0	0	0	0
1755	1.53408	2023	1	0	20.7	5	0	0	0	0	0
1756	11.535	2023	1	0	24.1	5	1	0	0	0	0
1757	5.5608	2023	1	0	19.4	5	0	1	0	0	0
1758	2.85969	2023	1	1	24	5	0	0	0	0	0
1759	2.12918	2023	1	0	22.3	5	0	0	0	0	0
1760	14.8739	2023	1	0	19.8	5	1	0	0	0	0
1761	17.4343	2023	1	0	22.3	5	1	0	0	0	0
1762	12.3029	2023	1	1	21.8	5	1	0	0	0	0
1763	4.69488	2023	1	1	19.8	5	0	0	0	0	0
1764	4.3118	2023	1	1	22.1	5	0	0	0	0	0
1765	2.64944	2023	1	0	23.9	5	0	0	0	0	0
1766	1.76392	2023	1	1	14.6	4	0	1	0	0	0
1767	25.2935	2023	1	1	23.8	5	1	0	0	0	0
1768	4.84811	2023	1	0	23.4	5	0	0	0	0	0
1769	11.0414	2023	1	1	25	5	1	0	0	0	0
1770	36.1693	2023	1	0	22.7	5	1	0	0	0	0
1771	27.1804	2023	1	1	23.3	5	1	0	0	0	0
1772	5.25434	2023	1	1	24.1	5	0	0	0	0	0
1773	6.10067	2023	1	1	18.3	5	0	0	0	0	0
1774	3.96793	2023	1	1	21.8	5	0	0	0	0	0
1775	4.77506	2023	1	1	24	5	0	0	0	0	0
1776	27.9145	2023	1	0	23.8	5	1	0	0	0	0
1777	2.19922	2023	1	0	17.9	4	0	0	0	0	0
1778	12.8956	2023	1	0	21	5	1	0	0	0	0
1779	11.2577	2023	1	1	24	5	1	0	0	0	0
1780	15.7736	2023	1	1	24.3	5	1	0	0	0	0
1781	6.87165	2023	1	1	19	5	0	0	0	0	0
1782	9.3356	2023	1	1	18.7	5	0	0	0	0	0
1783	16.3216	2023	1	0	21.3	5	1	0	0	0	0
1784	5.42336	2023	1	0	21.9	5	0	0	0	0	0
1785	13.0089	2023	1	0	23.8	5	1	0	0	0	0
1786	2.65863	2023	1	1	24	5	0	0	0	0	0
1787	26.3875	2023	1	1	23.7	5	1	0	0	0	0
1788	9.81562	2023	1	0	23.8	5	0	0	0	0	0
1789	16.2412	2023	1	1	25.6	5	1	0	0	0	0
1790	15.6005	2023	1	0	21.1	5	1	0	0	0	0
1791	38.5589	2023	1	1	17.5	4	1	0	0	0	0
1792	11.6368	2023	1	1	18.1	5	1	2	0	167	CC
1793	16.5915	2023	1	1	17.5	4	1	0	0	0	0
1794	11.2309	2023	1	1	22.1	5	1	0	0	0	0
1795	12.603	2023	1	1	22.9	5	1	0	0	0	0
1796	7.41141	2023	1	0	19.8	5	0	0	0	0	0
1797	5.50783	2023	1	1	19.3	5	0	0	0	0	0
1798	8.38175	2023	1	1	20	5	0	0	0	0	0
1799	20.1823	2023	1	1	21.3	5	1	0	0	0	0
1800	4.70849	2023	1	1	19.1	5	0	0	0	0	0
1801	20.3451	2023	1	1	23.8	5	1	0	0	0	0
1802	2.8152	2023	1	1	22.8	5	0	0	0	0	0
1803	4.93098	2023	1	0	23.8	5	0	0	0	0	0
1804	7.11475	2023	1	1	11.8	4	0	1	0	0	0
1805	24.0822	2023	1	1	20.2	5	1	0	0	0	0
1806	16.8078	2023	1	1	21	5	1	0	0	0	0
1807	14.7785	2023	1	1	20.8	5	1	0	0	0	0
1808	18.7855	2023	1	1	21.8	5	1	0	0	0	0
1809	1.90874	2023	1	0	18.8	5	0	0	0	0	0
1810	6.09703	2023	1	0	17.2	4	0	0	0	0	0
1811	9.73733	2023	1	0	20.8	5	0	0	0	0	0
1812	3.94417	2023	1	0	22	5	0	0	0	0	0
1813	5.89102	2023	1	0	23	5	0	2	0	0	0
1814	3.22311	2023	1	1	24.8	5	0	0	0	0	0
1815	3.32612	2023	1	1	18.9	5	0	0	0	0	0
1816	11.9067	2023	1	1	24.4	5	1	0	0	0	0
1817	10.5016	2023	1	1	18.7	5	0	0	0	0	0
1818	3.73815	2023	1	0	22.7	5	0	0	0	0	0
1819	2.22806	2023	1	0	19.7	5	0	0	0	0	0
1820	23.015	2023	1	1	25.5	5	1	0	0	0	0
1821	29.0101	2023	1	1	20.9	5	1	0	0	0	0
1822	7.35991	2023	1	0	19.8	5	0	0	0	0	0
1823	2.30222	2023	1	1	23	5	0	0	0	0	0
1824	4.81562	2023	1	0	20.8	5	0	0	0	0	0
1825	7.16831	2023	1	0	24.8	5	0	0	0	0	0
1826	7.53296	2023	1	1	17.8	4	0	1	0	0	0
1827	5.81685	2023	1	1	18.9	5	0	0	0	0	0
1828	15.7839	2023	1	1	21.9	5	1	0	0	0	0
1829	18.9256	2023	1	0	25.5	5	1	0	0	0	0
1830	36.8469	2023	1	1	25.8	5	1	0	0	0	0
1831	18.9318	2023	1	0	20.8	5	1	0	0	0	0
1832	3.97507	2023	1	1	18.3	5	0	1	0	0	0
1833	14.1749	2023	1	0	8.3	4	1	1	82	0	B
1834	9.70025	2023	1	0	23.1	5	0	0	0	0	0
1835	18.3447	2023	1	1	18.9	5	1	0	0	0	0
1836	2.95529	2023	1	1	11.5	4	0	1	0	0	0
1837	11.2351	2023	1	1	23.8	5	1	0	0	0	0
1838	8.53214	2023	1	1	17.9	4	0	0	0	0	0
1839	7.14771	2023	1	1	18.3	5	0	0	0	0	0
1840	16.8346	2023	1	0	20.9	5	1	0	0	0	0
1841	1.76452	2023	1	0	21.4	5	0	0	0	0	0
1842	9.98661	2023	1	0	19	5	0	0	0	0	0
1843	6.91286	2023	1	1	21.6	5	0	0	0	0	0
1844	14.2656	2023	1	1	14.9	4	1	1	161	0	C
1845	5.12258	2023	1	1	17.5	4	0	0	0	0	0
1846	6.87577	2023	1	0	18.5	5	0	1	0	0	0
1847	3.74021	2023	1	0	24.2	5	0	0	0	0	0
1848	19.2697	2023	1	1	19	5	1	0	0	0	0
1849	7.10445	2023	1	1	12.8	4	0	1	0	0	0
1850	20.7777	2023	1	1	11.9	4	1	0	0	0	0
1851	4.32736	2023	1	0	19.5	5	0	0	0	0	0
1852	21.9108	2023	1	1	24.8	5	1	0	0	0	0
1853	2.19922	2023	1	1	22.5	5	0	0	0	0	0
1854	11.06	2023	1	0	23.3	5	1	0	0	0	0
1855	22.0797	2023	1	0	12.9	4	1	1	136	0	C
1856	5.82097	2023	1	1	13.1	4	0	0	0	0	0
1857	11.7439	2023	1	0	21.6	5	1	0	0	0	0
1858	10.8993	2023	1	0	20.4	5	0	0	0	0	0
1859	10.8498	2023	1	0	23.3	5	0	0	0	0	0
1860	6.98496	2023	1	1	16.3	4	0	1	0	0	0
1861	3.3014	2023	1	1	24.1	5	0	0	0	0	0
1862	28.8865	2023	1	0	18.8	5	1	0	0	0	0
1863	19.8712	2023	1	1	25.8	5	1	0	0	0	0
1864	3.92769	2023	1	1	19.8	5	0	0	0	0	0
1865	29.0142	2023	1	0	19.4	5	1	0	0	0	0
1866	19.1461	2023	1	0	23.6	5	1	0	0	0	0
1867	5.35998	2023	1	0	24.8	5	0	0	0	0	0
1868	3.27803	2023	1	1	11.8	4	0	1	0	0	0
1869	13.2751	2023	1	1	21.3	5	1	0	0	0	0
1870	2.8827	2023	1	0	23.3	5	0	0	0	0	0
1871	9.84129	2023	1	0	22.3	5	0	0	0	0	0
1872	7.68865	2023	1	1	24.3	5	0	0	0	0	0
1873	27.5963	2023	1	1	23.2	5	1	0	0	0	0
1874	38.9338	2023	1	0	23.8	5	1	0	0	0	0
1875	6.1867	2023	1	1	23.3	5	0	0	0	0	0
1876	0.867119	2023	1	0	24.5	5	0	0	0	0	0
1877	25.4538	2023	1	1	22.4	5	1	0	0	0	0
1878	31.8381	2023	1	0	23.6	5	1	0	0	0	0
1879	11.5827	2023	1	0	25.3	5	1	0	0	0	0
1880	3.41653	2023	1	0	23.2	5	0	0	0	0	0
1881	20.3001	2023	1	0	19.5	5	1	0	0	0	0
1882	37.3077	2023	1	0	23.8	5	1	0	0	0	0
1883	17.364	2023	1	1	20.7	5	1	0	0	0	0
1884	9.77925	2023	1	0	7.9	4	0	1	0	0	0
1885	29.1401	2023	1	0	24.4	5	1	0	0	0	0
1886	7.23128	2023	1	0	22.3	5	0	0	0	0	0
1887	9.25408	2023	1	0	18.8	5	0	0	0	0	0
1888	6.81576	2023	1	0	20.8	5	0	0	0	0	0
1889	2.72111	2023	1	1	19.6	5	0	0	0	0	0
1890	2.71822	2023	1	1	17.3	4	0	0	0	0	0
1891	3.40499	2023	1	0	20.8	5	0	0	0	0	0
1892	5.24744	2023	1	1	20.6	5	0	0	0	0	0
1893	2.37628	2023	1	0	24.9	5	0	0	0	0	0
1894	4.53326	2023	1	1	14.2	4	0	0	0	0	0
1895	19.0146	2023	1	1	9.4	4	1	1	94	0	B
1896	8.44611	2023	1	1	18.4	5	0	0	0	0	0
1897	21.2509	2023	1	1	23.9	5	1	0	0	0	0
1898	16.5344	2023	1	0	24.1	5	1	0	0	0	0
1899	13.3155	2023	1	1	15.8	4	1	0	0	0	0
1900	10.9248	2023	1	1	18.2	5	0	0	0	0	0
1901	11.0893	2023	1	0	20.9	5	1	0	0	0	0
1902	8.87174	2023	1	1	25.4	5	0	0	0	0	0
1903	19.4719	2023	1	1	19.2	5	1	0	0	0	0
1904	3.16693	2023	1	1	24.9	5	0	0	0	0	0
1905	21.1889	2023	1	0	24.1	5	1	0	0	0	0
1906	9.33054	2023	1	0	51.9	6	0	0	0	0	0
1907	2.12091	2023	1	1	27.1	5	0	0	0	0	0
1908	13.1814	2023	1	1	38.7	5	1	0	0	0	0
1909	7.90362	2023	1	1	29.7	5	0	0	0	0	0
1910	6.53153	2023	1	1	32.5	5	0	0	0	0	0
1911	23.467	2023	1	0	27.3	5	1	0	0	0	0
1912	29.6306	2023	1	0	43.3	6	1	0	0	0	0
1913	17.9224	2023	1	1	44.4	6	1	0	0	0	0
1914	11.2509	2023	1	0	45.5	6	1	0	0	0	0
1915	28.4836	2023	1	0	51.8	6	1	0	0	0	0
1916	21.0807	2023	1	1	40.9	6	1	0	0	0	0
1917	8.22681	2023	1	0	50.3	6	0	0	0	0	0
1918	8.26576	2023	1	1	30	5	0	0	0	0	0
1919	0.754581	2023	1	1	48.3	6	0	0	0	0	0
1920	17.7319	2023	1	0	27	5	1	0	0	0	0
1921	7.27889	2023	1	1	27.5	5	0	0	0	0	0
1922	17.8055	2023	1	1	48.2	6	1	0	0	0	0
1923	28.0364	2023	1	1	35.1	5	1	0	0	0	0
1924	12.8928	2023	1	0	53.7	6	1	0	0	0	0
1925	10.9595	2023	1	1	47.3	6	0	0	0	0	0
1926	25.94	2023	1	0	52.3	6	1	0	0	0	0
1927	34.0153	2023	1	0	48.6	6	1	0	0	0	0
1928	20.5497	2023	1	1	50.3	6	1	0	0	0	0
1929	22.9	2023	1	1	37.8	5	1	0	0	0	0
1930	13.2694	2023	1	0	45.2	6	1	0	0	0	0
1931	6.06262	2023	1	0	46.4	6	0	0	0	0	0
1932	16.6455	2023	1	1	58.6	6	1	0	0	0	0
1933	12.4239	2023	1	0	25.7	5	1	0	0	0	0
1934	3.08902	2023	1	0	31.4	5	0	0	0	0	0
1935	10.9133	2023	1	1	37.3	5	0	0	0	0	0
1936	18.5385	2023	1	0	48	6	1	0	0	0	0
1937	22.0531	2023	1	1	52.3	6	1	0	0	0	0
1938	12.3041	2023	1	1	49.8	6	1	0	0	0	0
1939	5.04833	2023	1	0	35.1	5	0	0	0	0	0
1940	27.1995	2023	1	1	48.7	6	1	0	0	0	0
1941	19.7591	2023	1	1	32	5	1	0	0	0	0
1942	0.727168	2023	1	1	57.7	6	0	0	0	0	0
1943	6.94561	2023	1	0	49.9	6	0	0	0	0	0
1944	7.05093	2023	1	0	27.3	5	0	0	0	0	0
1945	7.65402	2023	1	1	50.9	6	0	0	0	0	0
1946	7.48954	2023	1	0	30.1	5	0	0	0	0	0
1947	8.93666	2023	1	0	41	6	0	0	0	0	0
1948	16.9211	2023	1	1	45.2	6	1	0	0	0	0
1949	18.3437	2023	1	1	57.9	6	1	0	0	0	0
1950	11.4644	2023	1	1	47.6	6	1	0	0	0	0
1951	38.2903	2023	1	0	51.7	6	1	0	0	0	0
1952	37.7363	2023	1	0	28.5	5	1	0	0	0	0
1953	6.59934	2023	1	1	54.8	6	0	0	0	0	0
1954	31.6534	2023	1	0	53.3	6	1	0	0	0	0
1955	23.2016	2023	1	1	52.6	6	1	0	0	0	0
1956	12.144	2023	1	0	53	6	1	0	0	0	0
1957	4.58512	2023	1	0	51.8	6	0	0	0	0	0
1958	9.60022	2023	1	1	32.5	5	0	0	0	0	0
1959	12.9479	2023	1	1	40.4	6	1	0	0	0	0
1960	5.70259	2023	1	1	44.2	6	0	0	0	0	0
1961	7.83421	2023	1	0	41.4	6	0	0	0	0	0
1962	28.4812	2023	1	1	37.8	5	1	0	0	0	0
1963	15.5071	2023	1	0	39.1	5	1	0	0	0	0
1964	30.2837	2023	1	0	31.4	5	1	0	0	0	0
1965	23.6425	2023	1	0	33.6	5	1	0	0	0	0
1966	24.903	2023	1	1	33.5	5	1	0	0	0	0
1967	14.0653	2023	1	0	39.2	5	1	0	0	0	0
1968	15.2178	2023	1	1	44.2	6	1	0	0	0	0
1969	11.6126	2023	1	0	29.2	5	1	0	0	0	0
1970	9.08361	2023	1	0	34.3	5	0	0	0	0	0
1971	7.98999	2023	1	1	31.1	5	0	0	0	0	0
1972	8.25068	2023	1	1	41.5	6	0	0	0	0	0
1973	0.27738	2023	1	1	32.2	5	0	0	0	0	0
1974	10.2615	2023	1	1	28.4	5	0	0	0	0	0
1975	8.29836	2023	1	1	41.7	6	0	0	0	0	0
1976	23.8952	2023	1	0	47.5	6	1	0	0	0	0
1977	3.05436	2023	1	0	27.5	5	0	0	0	0	0
1978	1.94325	2023	1	0	33.3	5	0	0	0	0	0
1979	8.2316	2023	1	1	57.5	6	0	0	0	0	0
1980	20.0707	2023	1	1	29.9	5	1	0	0	0	0
1981	15.0111	2023	1	1	40.6	6	1	0	0	0	0
1982	11.2868	2023	1	1	43.9	6	1	0	0	0	0
1983	11.9909	2023	1	1	33.7	5	1	0	0	0	0
1984	3.23716	2023	1	1	40.8	6	0	0	0	0	0
1985	10.0103	2023	1	1	54	6	0	0	0	0	0
1986	3.41679	2023	1	0	28.2	5	0	0	0	0	0
1987	14.1146	2023	1	1	45.8	6	1	0	0	0	0
1988	8.69893	2023	1	0	44.3	6	0	0	0	0	0
1989	7.08711	2023	1	1	38.2	5	0	0	0	0	0
1990	9.65586	2023	1	1	53.3	6	0	0	0	0	0
1991	1.56811	2023	1	0	36.2	5	0	0	0	0	0
1992	15.2003	2023	1	1	32.8	5	1	0	0	0	0
1993	12.2802	2023	1	0	54.8	6	1	0	0	0	0
1994	18.3476	2023	1	0	54.9	6	1	0	0	0	0
1995	20.1725	2023	1	0	54.9	6	1	0	0	0	0
1996	17.9518	2023	1	1	50.8	6	1	0	0	0	0
1997	8.63058	2023	1	1	35.4	5	0	0	0	0	0
1998	1.94166	2023	1	1	44.4	6	0	0	0	0	0
1999	5.33699	2023	1	1	33.7	5	0	0	0	0	0
[truncated: 3,148 more rows]
